# Supplementary material for: Conserved role of FOXC1 in TNBC is parallel to FOXA1 in ER+ breast cancer
Source: iScience. 2024 Jul 14;27(8):110500. doi: 10.1016/j.isci.2024.110500 (PMC11338131; doi:10.1016/j.isci.2024.110500)
Supplement: Table S2. FOXC1 peaks in five TNBC clusters, related to Figure 3 [file mmc2.xlsx]

## Sheet: Cluster1(All)
chr	start	end	closest_gene	flank_genes
chr8	12223588	12224295	FAM85A	FAM66D;FAM85A;FAM90A2P;FAM86B1
chr8	12726290	12727237	MIR3926-2	MIR3926-2;MIR3926-1;MIR5692A2;LOC340357;LONRF1
chr8	30229336	30229947	DCTN6	DCTN6
chr8	51898772	51899715	PCMTD1-DT	PCMTD1
chr8	58513145	58513684	CYP7A1	CYP7A1;SDCBP
chr8	66521883	66523332	VXN	VXN;MYBL1
chr8	73341076	73341558	RDH10-AS1	RDH10-AS1;RDH10;RPL7
chr8	80485211	80485927	ZBTB10	ZBTB10
chr8	86108534	86109211	ATP6V0D2	ATP6V0D2;PSKH2
chr8	118415150	118416082	SAMD12	SAMD12
chr8	120378320	120378902	COL14A1	MRPL13;COL14A1
chr8	121829902	121830478	LINC02855	HAS2-AS1
chr8	125429948	125430523	TRIB1	TRIB1
chr8	127853718	127854693	PVT1	PVT1
chr8	128176535	128177500	MIR1208	MIR1208;PVT1
chr8	141228208	141228961	SLC45A4	LOC105375787;DENND3;SLC45A4
chr19	6273726	6274316	MLLT1	ACER1;MLLT1
chr19	38831589	38832338	ECH1	RINL;ECH1;SIRT2;HNRNPL;LGALS4;LGALS7B
chr1	3624475	3625111	TPRG1L	TPRG1L;MEGF6;WRAP73;TP73
chr1	17128300	17128870	PADI2	PADI2
chr1	24018793	24019240	LOC107984931	SRSF10;MYOM3
chr1	43119792	43120321	FAM183A	EBNA1BP2;FAM183A
chr1	63662149	63662777	PGM1	PGM1
chr1	64039427	64040008	ROR1-AS1	ROR1
chr1	68173901	68174609	WLS	GNG12-AS1;MIR1262;WLS
chr1	68231170	68231714	WLS	GNG12-AS1;MIR1262;WLS
chr1	78005593	78006179	DNAJB4	DNAJB4;GIPC2;FUBP1
chr1	81877219	81877953	ADGRL2	ADGRL2
chr1	91900451	91901019	TGFBR3	BRDT;TGFBR3
chr1	94783383	94783997	SLC44A3-AS1	MIR378G;SLC44A3-AS1;SLC44A3
chr1	98086636	98087261	MIR137HG	MIR2682;LINC01930;MIR137HG;MIR137
chr1	109090466	109090897	TMEM167B	C1orf194;WDR47;TMEM167B;ELAPOR1;SCARNA2;TAF13
chr1	109963835	109964516	AHCYL1	AHCYL1;CSF1
chr1	111228045	111228924	CHI3L2	CEPT1;CHI3L2;DENND2D
chr1	116509204	116509848	LOC112268235	LINC01762;CD58
chr1	160260894	160261441	DCAF8-DT	LOC100287049;COPA;DCAF8;PEX19;PEA15
chr1	164611364	164612287	PBX1	PBX1
chr1	172322296	172323043	DNM3	DNM3
chr1	172358349	172359986	DNM3	DNM3
chr1	198657524	198658235	PTPRC	PTPRC
chr1	198669001	198669492	PTPRC	PTPRC
chr1	200379089	200379770	LINC00862	ZNF281;LINC00862
chr1	211639340	211639847	LINC01693	LINC01693;NEK2;LOC91548
chr1	234612298	234613020	IRF2BP2	LINC00184;LOC101927787;IRF2BP2
chr1	234963135	234964035	LNCATV	LOC101927851
chr6	3390597	3391186	SLC22A23	SLC22A23
chr6	14285942	14286676	LINC01108	LINC01108
chr6	26311565	26312223	LOC101928743	H2BC10;H3C8;H4C8
chr6	45445587	45446330	RUNX2	RUNX2
chr6	73774263	73774920	CD109	CD109
chr6	82877079	82877881	UBE3D	UBE3D
chr6	116446924	116447862	CALHM6	TRAPPC3L;DSE;CALHM6
chr6	136610232	136610678	MAP3K5-AS1	MAP3K5-AS1;MAP3K5
chr6	139743417	139744062	FILNC1	FILNC1
chr6	144264142	144264677	UTRN	UTRN
chr6	149235067	149235589	TAB2	TAB2-AS1;TAB2
chr6	163416601	163417123	QKI	CAHM;QKI
chr5	38598910	38599424	LIFR	MIR3650;LIFR-AS1;LIFR
chr5	57435619	57436244	LOC102724122	ACTBL2
chr5	71481887	71482626	BDP1	LINC02197;BDP1
chr5	72955792	72956385	FCHO2	FCHO2;TNPO1
chr5	74630649	74631280	ENC1	HEXB;ENC1
chr5	86968285	86968865	LOC101929380	LOC101929380
chr5	96934701	96935425	LNPEP	LNPEP;ERAP1;ERAP2
chr5	111680481	111681400	STARD4-AS1	STARD4-AS1;NREP
chr5	134737700	134738102	CAMLG	SEC24A;CAMLG;DDX46
chr5	154287064	154287705	GALNT10	SAP30L-AS1;GALNT10
chr5	176537698	176538300	RNF44	RNF44;FAF2;CDHR2
chr5	179818970	179819431	SQSTM1	MIR1229;LOC100996419;MGAT4B;TBC1D9B;LTC4S;MRNIP;SQSTM1;MAML1
chr3	4741391	4742190	EGOT	EGOT;ITPR1
chr3	4986704	4987275	BHLHE40-AS1	BHLHE40-AS1;BHLHE40
chr3	9422646	9423128	SETD5	THUMPD3;THUMPD3-AS1;SETD5
chr3	15630740	15631432	BTD	ANKRD28;HACL1;BTD
chr3	31166257	31167006	MIR466	MIR466
chr3	48918595	48919247	ARIH2	ARIH2;ARIH2OS;SLC25A20
chr3	64187017	64187956	PRICKLE2-AS3	PRICKLE2-AS3;PRICKLE2
chr3	149247306	149247803	LOC101927942	CP
chr3	149401229	149402077	TM4SF1-AS1	TM4SF1-AS1;TM4SF1
chr3	177478314	177478954	LINC00578	LINC00578
chr3	183664753	183665515	KLHL24	KLHL24;YEATS2
chr3	186109036	186109595	ETV5	DGKG;ETV5
chr3	190345134	190345990	CLDN16	CLDN16;CLDN1
chr3	192851706	192852325	MB21D2	MB21D2
chr7	1503998	1504680	INTS1	TMEM184A;INTS1;MAFK;MICALL2
chr7	7438647	7439292	COL28A1	COL28A1
chr7	13919913	13920551	ETV1	ETV1
chr7	17371288	17372131	LINC02888	LINC02888;AHR
chr7	17521330	17522032	LOC105375172	LINC02889
chr7	23334446	23335068	IGF2BP3	IGF2BP3;MALSU1
chr7	27641035	27641596	HIBADH	HIBADH;TSL
chr7	27662834	27663409	HIBADH	HIBADH;TSL
chr7	41916416	41917133	GLI3	GLI3
chr7	43491878	43492415	HECW1	LUARIS;HECW1
chr7	47604777	47605453	LINC01447	LINC01447;C7orf65;TNS3
chr7	74993824	74994369	CASTOR2	CASTOR2;RCC1L
chr7	75564986	75565624	HIP1	HIP1;PMS2P3
chr7	114502235	114502807	FOXP2	FOXP2
chr7	116354946	116355574	LOC105375463	CAV2
chr7	149195371	149195909	ZNF282	ZNF398;ZNF212;ZNF282
chr20	25233273	25233861	ENTPD6	LOC101926889;PYGB;ENTPD6
chr20	38270883	38271592	KIAA1755	LOC149684;BPI;KIAA1755
chr20	45778841	45779686	WFDC3	UBE2C;DNTTIP1;WFDC3;TNNC2
chr20	51631029	51631984	NFATC2	ATP9A
chr12	1474119	1475109	LINC00942	LINC00942;ERC1
chr12	12872061	12872780	RPL13AP20	RPL13AP20;DDX47;MIR614;GPRC5A
chr12	15700533	15701059	EPS8	EPS8
chr12	18141482	18142044	RERGL	RERGL
chr12	46473538	46474125	SLC38A4-AS1	LOC100288798
chr12	57887892	57888351	LOC283387	GIHCG;CTDSP2;LOC283387;ATP23
chr12	64679621	64680163	GNS	GNS;RASSF3
chr12	86712225	86712940	MGAT4C	MGAT4C
chr13	33696979	33697486	LOC107984551	STARD13
chr13	75704528	75705199	LMO7	LMO7
chr13	113493177	113494083	TMCO3	ADPRHL1;TMCO3;DCUN1D2
chr22	24207898	24208448	GGT5	CABIN1;GGT5;POM121L9P;SUSD2
chr22	35646604	35647165	APOL6	MB;APOL6
chr22	35835666	35836545	RBFOX2	RBFOX2
chr22	44360741	44361648	SHISAL1	SHISAL1
chr10	17059222	17059821	CUBN	CUBN
chr10	22620094	22620778	PIP4K2A	PIP4K2A
chr10	24722371	24723089	ARHGAP21	ARHGAP21
chr10	60425266	60425968	ANK3	ANK3
chr10	68106578	68107129	MYPN	HERC4;MYPN
chr10	72273285	72273915	DDIT4	ANAPC16;DDIT4
chr10	74145063	74145570	AP3M1	ADK;AP3M1;VCL
chr10	92124471	92125108	CPEB3	CPEB3
chr10	114779787	114780398	LOC101927692	LOC101927692;ABLIM1;FAM160B1
chr9	12784395	12785209	LURAP1L	LURAP1L-AS1;LURAP1L
chr9	32395726	32396298	ACO1	ACO1
chr9	110752554	110753318	MUSK	MUSK
chr9	125328942	125329550	GAPVD1	GAPVD1
chr9	125537977	125538516	LOC105376272	MAPKAP1
chr9	133134959	133135571	RALGDS	CELP;GBGT1;RALGDS
chr9	134434766	134435292	RXRA	RXRA
chr4	7805344	7805971	AFAP1	AFAP1;AFAP1-AS1
chr4	40056026	40056609	N4BP2	LOC344967;N4BP2
chr4	53702457	53703093	LNX1	LOC100506444;PDGFRA;LNX1
chr4	77636912	77637330	CXCL13	CXCL13
chr4	83357068	83357633	HPSE	HPSE;HELQ
chr4	88456665	88457251	HERC5	HERC5;HERC6
chr4	104728290	104728862	CXXC4-AS1	CXXC4-AS1
chr4	144399823	144400431	LOC105377462	ANAPC10;GYPA
chr4	151099351	151099755	RPS3A	SNORD73B;SH3D19;RPS3A;SNORD73A
chr4	156931110	156931762	PDGFC	PDGFC
chr14	51547067	51547647	FRMD6	FRMD6-AS2;FRMD6
chr14	55605721	55606260	KTN1	KTN1-AS1;KTN1
chr14	63896040	63896766	SYNE2	SYNE2
chr14	75867850	75868361	TTLL5	IFT43;TTLL5
chr2	37802880	37803438	LINC00211	LINC00211
chr2	72367661	72368149	EXOC6B	EXOC6B
chr2	127413729	127414271	PROC	MIR4783;MAP3K2;PROC
chr2	161135137	161135745	TANK	TANK
chr2	223797095	223797665	AP1S3	AP1S3
chr2	233486952	233487658	USP40	USP40;DGKD
chr2	237128024	237128629	COPS8	COPS8
chr17	19092330	19093057	LOC102724624	LOC102724624;GRAP;SNORD3B-1;GRAPL;SNORD3B-2;SNORD3D
chr17	62652292	62652817	MRC2	LOC105371855;TLK2;MARCHF10;MRC2
chr17	81393905	81394329	BAHCC1	LOC100130370;MIR4740;BAHCC1
chr11	35035634	35036287	LOC105376626	PDHX
chr11	40329097	40329589	LRRC4C	LRRC4C
chr16	29199964	29200492	LOC101928188	SNX29P2
chr16	73020260	73020838	ZFHX3	ZFHX3
chr16	87790594	87791423	LOC102724467	MIR6775;LOC102724467;KLHDC4;SLC7A5
chr15	60070828	60071341	LOC105370838	FOXB1
chr15	63013201	63013686	TPM1	TPM1-AS;TPM1
chr15	70474715	70475446	LINC02205	LINC02205
chr15	71294535	71295347	THSD4	THSD4
chr15	90336515	90337055	ZNF774	ZNF774;NGRN
chr15	98896738	98897267	IGF1R	IGF1R
chrX	45479128	45479545	LINC01204	LINC01204
chrX	45506948	45507415	LINC01204	LINC01204
chrX	119943608	119944074	NKAP	RHOXF1P1;AKAP14;NKAP
chrX	120549902	120550493	CUL4B	MCTS1;CUL4B
chrX	130903103	130903671	ENOX2	ENOX2
chr18	31274767	31275348	DSG1	DSG1
chr21	17489417	17490167	CXADR	LINC01549;CXADR

## Sheet: Cluster2(Bt549)
chr	start	end	closest_gene	flank_genes
chr6	292183	292605	DUSP22	DUSP22
chr6	2237016	2237426	GMDS	GMDS-DT;GMDS
chr6	2412736	2412994	GMDS-DT	GMDS-DT
chr6	2630413	2630690	LINC01600	LINC02521;LINC01600;MYLK4
chr6	3848407	3848746	FAM50B	FAM50B
chr6	3848912	3849288	FAM50B	FAM50B
chr6	3911908	3912426	FAM50B	FAM50B
chr6	8082774	8083922	EEF1E1	BLOC1S5-TXNDC5;EEF1E1-BLOC1S5;BLOC1S5;EEF1E1
chr6	9139591	9139950	LOC107986562	LOC100506207
chr6	9140876	9141371	LOC107986562	LOC100506207
chr6	9295662	9295973	LOC107986562	LOC100506207
chr6	10734922	10735373	TMEM14C	SYCP2L;C6orf52;MAK;TMEM14C;PAK1IP1;TMEM14B
chr6	11772381	11772839	ADTRP	ADTRP
chr6	12009882	12010422	HIVEP1	LOC101928253;HIVEP1
chr6	14001391	14002104	RNF182	RNF182
chr6	17877212	17877994	KIF13A	KIF13A
chr6	19803243	19803952	LNC-LBCS	LNC-LBCS;ID4
chr6	21001785	21002072	CDKAL1	CDKAL1
chr6	21679977	21680329	CASC15	CASC15
chr6	22082302	22082661	CASC15	CASC15
chr6	22248815	22249421	PRL	CASC15;PRL
chr6	25193652	25194030	CMAHP	LOC101928663;CMAHP
chr6	26028706	26028978	H4C2	TRIM38;H1-2;H2BC3;H1-1;H2AC4;H3C1;H3C3;H3C2;H4C1;H4C2
chr6	26248948	26249334	H3C7	H1-3;H2AC8;H2AC7;H2BC8;H2BC7;H2BC9;H2BC10;H3C4;H3C6;H3C8;H4C6;H4C8;H4C5;H4C7;H3C7
chr6	26473659	26474192	BTN2A1	BTN3A3;BTN2A1;HCG11;BTN2A3P;BTN1A1
chr6	27132188	27133198	H2AC11	MIR3143;H4C9;H2AC12;H2BC12;H2AC11;H2BC11
chr6	27824475	27824822	H4C11	H1-5;H2AC13;H2AC15;H2AC14;H2AC16;H2BC13;H2BC15;H2BC14;H3C11;H3C10;H4C12;H4C11;H4C13
chr6	28982207	28982534	HCG15	ZNF311;HCG15
chr6	30378412	30378720	RPP21	TRIM39-RPP21;TRIM39;RPP21
chr6	31057493	31057732	HCG22	MUC22;HCG22
chr6	31538957	31539329	ATP6V1G2-DDX39B	LOC100287329;ATP6V1G2-DDX39B;MICB-DT;DDX39B-AS1;NCR3;MCCD1;LTA;LTB;MICB;NFKBIL1;ATP6V1G2;SNORD84;SNORD117;TNF;DDX39B;LST1
chr6	31664756	31665459	CSNK2B	MIR4646;MIR6832;LY6G6F-LY6G6D;CSNK2B;AIF1;LY6G6F;APOM;C6orf47;LY6G5B;LY6G6D;SNORA38;LY6G6E;PRRC2A;BAG6;GPANK1;ABHD16A;LY6G5C
chr6	32154086	32154383	LOC100507547	LOC100507547;PPT2-EGFL8;MIR6833;MIR6721;AGPAT1;ATF6B;AGER;NOTCH4;PBX2;RNF5;GPSM3;FKBPL;TNXB;PRRT1;EGFL8;PPT2
chr6	32970537	32970871	BRD2	HLA-DMA;HLA-DMB;HLA-DOA;BRD2
chr6	33199981	33200269	SLC39A7	COL11A2;MIR219A1;HCG25;RING1;RXRB;SLC39A7;HSD17B8
chr6	33299151	33299485	RGL2	MIR6834;MIR6873;PFDN6;SMIM40;DAXX;HCG25;RGL2;RPS18;VPS52;TAPBP;B3GALT4;WDR46;ZBTB22
chr6	33840103	33840437	MLN	LINC01016;MLN
chr6	35181404	35181653	SCUBE3	SCUBE3;TCP11
chr6	37137470	37138260	PIM1	PIM1
chr6	37160911	37161595	PIM1	PIM1
chr6	37169552	37169902	PIM1	TMEM217;PIM1
chr6	37818128	37818352	ZFAND3-DT	ZFAND3
chr6	37845307	37845674	ZFAND3	ZFAND3
chr6	38567416	38567662	BTBD9	BTBD9
chr6	38702600	38702953	GLO1	DNAH8;GLO1
chr6	42200047	42200562	GUCA1B	GUCA1ANB;GUCA1A;GUCA1B;MRPS10;TRERF1
chr6	42569626	42569980	UBR2	UBR2
chr6	42746311	42746532	TBCC	BICRAL;ATP6V0CP3;PRPH2;TBCC
chr6	42879572	42880051	RPL7L1	CNPY3;PTCRA;BICRAL;RPL7L1;C6orf226
chr6	44446668	44446943	MIR4642	MIR4642;CDC5L
chr6	44490225	44490522	LOC105375074	CDC5L
chr6	45116815	45117299	SUPT3H	SUPT3H
chr6	45438791	45439044	RUNX2	RUNX2
chr6	45933955	45934414	CLIC5	CLIC5
chr6	46023338	46024190	CLIC5	CLIC5
chr6	46044957	46045497	CLIC5	CLIC5
chr6	46049612	46049918	CLIC5	CLIC5
chr6	48151215	48151663	PTCHD4	PTCHD4
chr6	49540485	49540995	C6orf141	C6orf141;GLYATL3;CENPQ
chr6	49541239	49541718	C6orf141	C6orf141;GLYATL3;CENPQ
chr6	52243235	52243616	IL17F	IL17F;MCM3
chr6	52423900	52424868	EFHC1	EFHC1;PAQR8
chr6	52993053	52993395	GSTA4	RN7SK;CILK1;GSTA4
chr6	53041947	53042575	FBXO9	RN7SK;CILK1;FBXO9;GSTA4
chr6	54053916	54054272	MLIP-AS1	MLIP-AS1;MLIP-IT1;LOC101927189;MLIP
chr6	54192922	54193223	MLIP	MLIP
chr6	54335812	54336173	TINAG	TINAG
chr6	55469983	55470413	HMGCLL1	HMGCLL1
chr6	55758554	55758967	BMP5	BMP5
chr6	55868629	55869362	BMP5	BMP5
chr6	56101060	56101473	COL21A1	COL21A1
chr6	56146026	56146439	COL21A1	COL21A1
chr6	56223879	56224311	COL21A1	COL21A1
chr6	56938576	56938892	DST	BEND6;DST
chr6	56959238	56960126	BEND6	BEND6;DST
chr6	57252886	57253282	RAB23	RAB23
chr6	57267846	57268311	RAB23	RAB23;PRIM2
chr6	63635614	63636022	PHF3	PHF3
chr6	63806161	63806754	EYS	SCAT8;PHF3;EYS
chr6	64777751	64778742	EYS	EYS
chr6	65289424	65289813	EYS	EYS
chr6	68650916	68651330	ADGRB3	LOC101928307;ADGRB3
chr6	68998383	68998674	ADGRB3	ADGRB3
chr6	69398679	69399225	ADGRB3	ADGRB3
chr6	71393953	71394592	MIR30A	MIR30A;MIR30C2;LINC00472
chr6	71404511	71405396	MIR30A	LINC01626;MIR30A;MIR30C2;LINC00472
chr6	71478882	71479374	LINC01626	LINC01626
chr6	72176001	72176394	RIMS1	RIMS1
chr6	72363986	72364560	RIMS1	RIMS1
chr6	72420083	72420584	RIMS1	RIMS1
chr6	72588626	72589494	KCNQ5	KCNQ5-IT1;KCNQ5
chr6	73580402	73581276	EEF1A1	SLC17A5
chr6	73704325	73704612	CD109	LOC101928489;CD109
chr6	74606671	74607140	LOC105377858	LOC101928516
chr6	74715399	74715783	LOC105377858	LOC101928516
chr6	75094635	75095057	COL12A1	COL12A1
chr6	75098732	75099048	COL12A1	COL12A1
chr6	75524297	75525033	FILIP1	FILIP1
chr6	77456939	77457232	HTR1B	HTR1B
chr6	77472130	77472424	HTR1B	HTR1B
chr6	77626407	77626801	MEI4	MEI4
chr6	77627021	77627480	MEI4	MEI4
chr6	77966604	77966921	MEI4	MEI4
chr6	80143292	80143747	BCKDHB	BCKDHB
chr6	80182284	80182661	BCKDHB	BCKDHB
chr6	81704463	81704711	LOC105377872	TENT5A
chr6	81766450	81767720	TENT5A	LINC01526;TENT5A
chr6	81772994	81773253	TENT5A	LINC01526;TENT5A
chr6	81983814	81984060	LINC02542	LINC02542
chr6	81995506	81995879	LINC02542	LINC02542
chr6	81996925	81997805	LINC02542	LINC02542
chr6	82013373	82014388	LINC02542	LINC02542
chr6	82398367	82398660	TPBG	TPBG
chr6	82875708	82876151	UBE3D	UBE3D
chr6	83815588	83815916	RIPPLY2	RIPPLY2;CYB5R4
chr6	83868636	83869041	CYB5R4	RIPPLY2;CYB5R4
chr6	84027797	84028210	MRAP2	MRAP2
chr6	84758558	84758978	TBX18	TBX18-AS1;TBX18
chr6	84764513	84764814	TBX18	TBX18
chr6	85459351	85460129	NT5E	NT5E;SNX14
chr6	87714220	87714743	AKIRIN2	ORC3;AKIRIN2
chr6	93785068	93785499	TSG1	TSG1
chr6	96059598	96059965	FUT9	FUT9
chr6	100084458	100084824	MCHR2-AS1	MCHR2-AS1
chr6	100462102	100462326	SIM1	ASCC3;SIM1
chr6	101083555	101083959	GRIK2	GRIK2
chr6	101723099	101723549	GRIK2	GRIK2
chr6	101957497	101957736	GRIK2	GRIK2
chr6	105318845	105319295	PREP	PREP
chr6	105459856	105460127	PREP	PREP
chr6	106253122	106253740	ATG5	ATG5
chr6	106309075	106309296	ATG5	ATG5
chr6	107952478	107953189	SEC63	SEC63
chr6	108200625	108201070	NR2E1	OSTM1-AS1;OSTM1;NR2E1;SNX3
chr6	108558344	108558708	FOXO3	FOXO3;AFG1L
chr6	108896048	108896555	ARMC2	ARMC2-AS1;ARMC2
chr6	110509784	110510318	SLC22A16	SLC22A16
chr6	110513006	110513533	SLC22A16	SLC22A16
chr6	111605190	111605483	TRAF3IP2	TRAF3IP2;TRAF3IP2-AS1
chr6	112216708	112217008	LAMA4	LAMA4-AS1;LAMA4;RFPL4B
chr6	113645431	113645930	LINC02541	LINC02541
chr6	113694241	113694566	LINC02541	LINC02541
chr6	113696732	113697107	LINC02541	LINC02541
chr6	113698024	113698330	LINC02541	LINC02541
chr6	115613297	115613733	LINC02534	LINC02534
chr6	115932642	115932996	TPI1P3	FRK
chr6	116397478	116397849	DSE	DSE
chr6	117440800	117441582	DCBLD1	DCBLD1;GOPC;ROS1
chr6	117448546	117449142	DCBLD1	DCBLD1;GOPC;ROS1
chr6	118927583	118927858	MCM9	MCM9;ASF1A;FAM184A
chr6	119129854	119130519	FAM184A	MAN1A1;FAM184A
chr6	119146866	119147678	FAM184A	MAN1A1;FAM184A
chr6	119541021	119541955	LOC105377975	LOC105377975
chr6	119620829	119621434	LOC105377975	LOC105377975
chr6	125812358	125812903	NCOA7	NCOA7-AS1;NCOA7
chr6	125947989	125948212	HINT3	NCOA7;HINT3;TRMT11
chr6	126188300	126188619	LOC101928096	TRMT11
chr6	127571281	127571557	C6orf58	C6orf58
chr6	127618865	127619148	C6orf58	C6orf58
chr6	127938702	127939085	THEMIS	THEMIS;PTPRK
chr6	128005091	128005346	PTPRK	PTPRK-AS1;PTPRK
chr6	128507771	128508006	PTPRK	PTPRK
chr6	128508779	128509296	PTPRK	PTPRK
chr6	129183780	129184261	LAMA2	LAMA2
chr6	129345958	129346265	LAMA2	LAMA2
chr6	129644545	129644971	ARHGAP18	ARHGAP18
chr6	129680661	129681182	ARHGAP18	ARHGAP18
chr6	129681502	129681955	ARHGAP18	ARHGAP18
chr6	129745664	129746002	ARHGAP18	ARHGAP18
chr6	129749361	129749713	ARHGAP18	ARHGAP18
chr6	129751506	129751847	ARHGAP18	ARHGAP18
chr6	131949624	131950124	CCN2	CCN2
chr6	131951267	131951666	CCN2	CCN2
chr6	131981409	131981756	CCN2	CCN2
chr6	132217998	132218222	LINC01013	LINC01013
chr6	132483812	132484202	STX7	STX7
chr6	132648269	132648590	TAAR1	TAAR1;VNN1;TAAR2;TAAR3P
chr6	132964248	132964457	LINC00326	LINC00326
chr6	133236953	133237485	EYA4	EYA4
chr6	133291754	133292083	EYA4	EYA4
chr6	133341551	133341883	EYA4	EYA4
chr6	133502467	133503179	TARID	TARID;EYA4
chr6	133504845	133505136	TARID	TARID;EYA4
chr6	133509849	133510114	TARID	TARID;EYA4
chr6	133551843	133552468	TARID	TARID;EYA4
chr6	134288723	134289198	LOC107986646	SGK1
chr6	134348447	134349013	LINC01010	LINC01010;SGK1
chr6	134363328	134363942	LINC01010	LINC01010;SGK1
chr6	134373058	134373810	LINC01010	LINC01010
chr6	134516558	134516971	CT69	CT69;LOC101928304;LINC01010
chr6	134909013	134909580	ALDH8A1	ALDH8A1
chr6	135358395	135358850	AHI1	AHI1
chr6	135851472	135851728	PDE7B	LINC00271;PDE7B
chr6	135921966	135922435	LOC101928373	PDE7B
chr6	136014985	136015467	PDE7B	PDE7B;LOC644135
chr6	136282067	136282420	BCLAF1	MTFR2;BCLAF1
chr6	137261797	137262287	IFNGR1	IFNGR1
chr6	138293829	138294134	PBOV1	ARFGEF3
chr6	139129259	139129702	HECA	TXLNB;HECA
chr6	139240198	139240993	TXLNB	TXLNB
chr6	139384212	139384738	CITED2	CITED2
chr6	139764589	139765056	FILNC1	FILNC1
chr6	139926898	139927113	LINC02941	LOC100507477;LOC103352541
chr6	139961086	139961475	LINC02941	LOC100507477;LOC103352541
chr6	140051275	140051734	LINC02941	LOC100507477
chr6	140061530	140062445	LINC02941	LOC100507477
chr6	140178545	140178831	MIR3668	MIR3668
chr6	142375996	142376633	ADGRG6	ADGRG6
chr6	142416276	142416590	ADGRG6	ADGRG6
chr6	142846811	142847135	HIVEP2	HIVEP2
chr6	143410805	143411377	ADAT2	ADAT2;PEX3
chr6	143581947	143582514	PHACTR2-AS1	PHACTR2-AS1;PHACTR2
chr6	143805879	143806615	PHACTR2	LTV1;PHACTR2
chr6	144266126	144266479	UTRN	UTRN
chr6	144287038	144287442	UTRN	UTRN
chr6	144678952	144679259	UTRN	UTRN
chr6	144710287	144710633	UTRN	UTRN
chr6	146337352	146337665	RAB32	GRM1
chr6	146357539	146358295	RAB32	GRM1
chr6	146905432	146905674	STXBP5-AS1	STXBP5-AS1
chr6	146914012	146914209	STXBP5-AS1	STXBP5-AS1
chr6	146914402	146915367	STXBP5-AS1	STXBP5-AS1
chr6	146968161	146968707	STXBP5-AS1	STXBP5-AS1
chr6	147585850	147586615	SAMD5	SAMD5
chr6	148746610	148746932	UST	UST
chr6	148800374	148800768	UST	UST
chr6	148996777	148997177	UST-AS1	UST-AS1;UST;UST-AS2
chr6	149026340	149026945	UST-AS2	UST;UST-AS2
chr6	150857581	150858123	MTHFD1L	MTHFD1L;PLEKHG1
chr6	151067751	151068338	MTHFD1L	LOC102723831;MTHFD1L
chr6	151391757	151392244	ZBTB2	RMND1;ZBTB2;AKAP12
chr6	154187245	154187532	IPCEF1	CNKSR3;IPCEF1;OPRM1
chr6	154410673	154411254	CNKSR3	CNKSR3
chr6	154548211	154548485	LOC101928868	CNKSR3
chr6	154734665	154734889	SCAF8	SCAF8
chr6	155493701	155493947	NOX3	NOX3
chr6	155494919	155495417	NOX3	NOX3
chr6	157760818	157761288	SNX9	SNX9
chr6	157855787	157856264	SNX9	SNX9
chr6	157962651	157962953	SYNJ2	SYNJ2-IT1;SNX9;SYNJ2
chr6	158518337	158518771	TMEM181	TULP4;TMEM181
chr6	159701549	159701884	SOD2	SOD2;WTAP
chr6	159716014	159716468	WTAP	SOD2-OT1;ACAT2;SOD2;WTAP
chr6	159728054	159728413	WTAP	SOD2-OT1;ACAT2;SOD2;WTAP
chr6	160034636	160034930	IGF2R	AIRN;IGF2R
chr6	160042170	160042404	IGF2R	AIRN;IGF2R
chr6	160042810	160043226	IGF2R	AIRN;IGF2R
chr6	160792805	160793381	PLG	PLG
chr6	161417831	161418895	AGPAT4	PRKN
chr6	161744175	161744457	PRKN	PRKN
chr6	162377684	162378186	PRKN	PRKN
chr6	162750895	162751162	PACRG	PACRG;PRKN
chr6	162964596	162965346	PACRG	PACRG
chr6	168007612	168008208	KIF25	HGC6.3;KIF25-AS1;KIF25;AFDN;FRMD1
chr6	169070643	169071365	LOC102724357	LOC101929460;LOC102724357
chr6	169292452	169292832	THBS2	LOC101929523;THBS2
chr6	169452055	169452414	WDR27	WDR27
chr6	170377252	170377453	FAM120B	MIR4644;FAM120B
chr22	18063288	18063712	PEX26	LINC01634;TUBA8;PEX26;MICAL3
chr22	20129358	20129607	ZDHHC8	MIR1306;MIR3618;MIR6816;SNORA77B;TRMT2A;ZDHHC8;CCDC188;DGCR8;RANBP1
chr22	24471575	24472017	UPB1	SPECC1L-ADORA2A;ADORA2A;UPB1;ADORA2A-AS1
chr22	28710143	28710774	CHEK2	CHEK2;HSCB;TTC28
chr22	28750478	28750924	HSCB	CHEK2;HSCB;CCDC117;XBP1
chr22	29947787	29948349	MTMR3	MTMR3
chr22	30195784	30197134	LOC105372988	LIF-AS1;HORMAD2;LIF;LOC91370
chr22	36027022	36027276	RBFOX2	RBFOX2
chr22	36349753	36350097	MYH9	MYH9
chr22	36352762	36353298	MYH9	MYH9
chr22	36465577	36465751	TXN2	TXN2;FOXRED2;EIF3D
chr22	37696870	37697148	TRIOBP	PDXP-DT;TRIOBP;SH3BP1;LGALS1;PDXP;NOL12
chr22	38218590	38219104	PLA2G6	MAFF;TMEM184B;PLA2G6
chr22	42620794	42621078	CYB5R3	CYB5R3;SERHL2;RNU12;ATP5MGL;POLDIP3;RRP7BP
chr22	45413475	45413875	RIBC2	RIBC2;SMC1B
chr22	45681199	45681576	ATXN10	ATXN10
chr22	46044384	46044976	LINC00899	LINC00899;MIR3619;PRR34-AS1;MIRLET7BHG;PRR34;LOC642648;LOC730668
chr22	46061325	46061722	PRR34-AS1	LINC00899;MIR3619;PRR34-AS1;MIRLET7BHG;PRR34;LOC642648
chr20	1470282	1470587	NSFL1C	SIRPD;SIRPB2;NSFL1C
chr20	1478603	1478886	SIRPB2	SIRPD;SIRPB2;NSFL1C
chr20	1631721	1632079	SIRPG	SIRPG-AS1;SIRPB1;SIRPB3P;SIRPG
chr20	3807944	3808392	LINC01730	LINC01730;CENPB;SPEF1;C20orf27;AP5S1;MAVS;CDC25B
chr20	3840159	3840532	MAVS	LINC01730;AP5S1;MAVS;PANK2;CDC25B
chr20	5844230	5844744	CHGB	SHLD1
chr20	6008030	6008561	CRLS1	MCM8-AS1;LRRN4;CRLS1;MCM8
chr20	7159873	7160106	LINC01428	LINC01428
chr20	7195747	7196178	LINC01428	LINC01428
chr20	8114300	8114603	PLCB1	PLCB1
chr20	8223513	8223819	PLCB1-IT1	PLCB1-IT1;PLCB1
chr20	8764035	8764623	PLCB1	PLCB1
chr20	9067276	9067573	PLCB4	PLCB4
chr20	10511972	10512280	SLX4IP	SLX4IP
chr20	10634914	10635467	JAG1	MIR6870;SLX4IP;JAG1
chr20	10637615	10637787	JAG1	MIR6870;SLX4IP;JAG1
chr20	13029855	13030334	SPTLC3	LINC01723;SPTLC3
chr20	17542818	17543724	BFSP1	DSTN;BFSP1
chr20	17568919	17569330	BFSP1	DSTN;RRBP1;BFSP1
chr20	17957462	17957658	SNX5	SNX5;OVOL2;SNORD17;MGME1
chr20	17971478	17971812	MGME1	SNX5;OVOL2;SNORD17;MGME1
chr20	25177882	25178283	LOC101926889	LOC101926889;LOC284798;ENTPD6
chr20	25178789	25179544	LOC101926889	LOC101926889;LOC284798;ENTPD6
chr20	25633153	25633338	ZNF337-AS1	ZNF337-AS1;NANP;NINL;ZNF337
chr20	25932369	25932736	LINC01733	LINC01733
chr20	26269121	26269365	MIR663AHG	MIR663AHG
chr20	31595668	31595953	ID1	MIR3193;HM13-AS1;ID1;HM13;COX4I2
chr20	31602949	31603262	ID1	MIR3193;HM13-AS1;ID1;HM13;COX4I2
chr20	31824606	31824839	MYLK2	DUSP15;TTLL9;TPX2;FOXS1;MYLK2
chr20	32356051	32356383	ASXL1	ASXL1;KIF3B
chr20	33647170	33647874	CBFA2T2	C20orf144;ACTL10;E2F1;NECAB3;CBFA2T2
chr20	33862429	33862886	CHMP4B	CHMP4B
chr20	34112288	34112588	EIF2S2	RALY;EIF2S2
chr20	35312209	35312800	UQCC1	MMP24OS;MMP24;MMP24-AS1-EDEM2;FAM83C;FAM83C-AS1;EIF6;UQCC1
chr20	35395771	35395983	UQCC1	UQCC1;GDF5-AS1;GDF5
chr20	35871239	35871524	PHF20	PHF20
chr20	37276329	37276811	MANBAL	GHRH;RPN2;MANBAL
chr20	37297355	37297709	MANBAL	GHRH;MANBAL;SRC
chr20	37299499	37299809	MANBAL	GHRH;MANBAL;SRC
chr20	38033864	38034279	RPRD1B	RPRD1B;TTI1
chr20	38259958	38260443	LOC149684	LOC149684;BPI;KIAA1755
chr20	38269364	38269685	KIAA1755	LOC149684;BPI;KIAA1755
chr20	38275427	38275818	KIAA1755	LOC149684;BPI;KIAA1755
chr20	43939396	43939863	TOX2	LINC01728;TOX2
chr20	44210855	44211092	OSER1-DT	OSER1-DT;OSER1;JPH2;GDAP1L1
chr20	44521518	44521852	SERINC3	SERINC3;PKIG;TTPAL
chr20	44572492	44573281	PKIG	ADA;PKIG
chr20	44601688	44602084	PKIG	ADA;PKIG
chr20	44714638	44715069	CCN5	KCNK15-AS1;RIMS4;KCNK15;LINC01260;CCN5
chr20	44720969	44721962	CCN5	KCNK15-AS1;RIMS4;KCNK15;LINC01260;CCN5
chr20	45052771	45053113	KCNS1	KCNS1;STK4
chr20	45935246	45935528	LOC107985388	SPATA25;NEURL2;PLTP;CTSA;ZNF335;PCIF1;ZSWIM1
chr20	46089755	46090153	NCOA5	SLC12A5;NCOA5;CD40
chr20	47274425	47274808	ZMYND8	LOC100131496;ZMYND8
chr20	47328211	47328496	ZMYND8	LOC100131496;LOC101927377;ZMYND8
chr20	47349704	47350139	ZMYND8	LOC100131496;LOC101927377;LINC01754;ZMYND8
chr20	47358972	47359504	ZMYND8	LOC100131496;LOC101927377;LINC01754;ZMYND8
chr20	47360151	47361132	ZMYND8	LOC100131496;LOC101927377;LINC01754;ZMYND8
chr20	49381444	49382392	KCNB1	KCNB1
chr20	49452227	49452425	KCNB1	KCNB1
chr20	49460860	49461342	KCNB1	KCNB1;PTGIS
chr20	49541644	49541980	PTGIS	PTGIS
chr20	49562198	49562722	PTGIS	PTGIS
chr20	50165774	50166645	LINC01275	LINC01273;CEBPB-AS1;CEBPB;PEDS1;PEDS1-UBE2V1;UBE2V1
chr20	50302801	50303084	LINC01270	PELATON;LINC01271;LINC01270
chr20	51360489	51360849	NFATC2	NFATC2
chr20	51421668	51421942	NFATC2	MIR3194;NFATC2
chr20	52031775	52032153	LOC105372664	ZFP64
chr20	52128471	52128774	ZFP64	ZFP64
chr20	53606448	53606669	LOC105372672	LOC101927770;LOC105372672;ZNF217
chr20	53609469	53610464	ZNF217	LOC101927770;LOC105372672;ZNF217
chr20	53611398	53611770	ZNF217	LOC101927770;LOC105372672;ZNF217
chr20	53621330	53622194	ZNF217	LOC101927770;LOC105372672;ZNF217
chr20	53623559	53623823	ZNF217	LOC101927770;LOC105372672;ZNF217
chr20	53677462	53677923	ZNF217	LOC105372672
chr20	53827898	53829083	SUMO1P1	SUMO1P1
chr20	54207725	54208542	PFDN4	CYP24A1;PFDN4
chr20	57994314	57994747	LINC01742	LINC01742
chr20	58017176	58017429	LINC01742	LINC01742
chr20	62652126	62652489	SLCO4A1-AS2	SLCO4A1-AS1;SLCO4A1
chr3	2097545	2097751	CNTN4	CNTN4-AS2;CNTN4
chr3	3179530	3179855	CRBN	TRNT1;CRBN
chr3	4060112	4061258	LOC102723512	SUMF1
chr3	4492277	4493270	ITPR1-DT	ITPR1-DT;SUMF1;ITPR1
chr3	7382302	7382722	GRM7	GRM7
chr3	8965040	8965368	RAD18	RAD18;SRGAP3
chr3	9649275	9649537	MTMR14	MTMR14
chr3	9951778	9952141	PRRT3	PRRT3-AS1;IL17RE;PRRT3;EMC3-AS1;EMC3;CRELD1;IL17RC
chr3	9976947	9977594	EMC3	PRRT3-AS1;CIDECP1;FANCD2;PRRT3;EMC3-AS1;EMC3;CRELD1;IL17RC
chr3	9994097	9994738	EMC3-AS1	PRRT3-AS1;CIDECP1;FANCD2;PRRT3;EMC3-AS1;EMC3;CRELD1;IL17RC
chr3	10191967	10192579	IRAK2	IRAK2;VHL
chr3	10601023	10601519	ATP2B2-IT2	ATP2B2-IT2;ATP2B2
chr3	11140021	11140496	HRH1	HRH1
chr3	11145796	11146308	HRH1	HRH1
chr3	11185633	11185992	HRH1	HRH1
chr3	11238049	11239079	HRH1	ATG7;HRH1
chr3	11288627	11289698	ATG7	ATG7;HRH1
chr3	11392393	11392729	ATG7	ATG7
chr3	11523784	11524172	VGLL4	ATG7;VGLL4
chr3	11533127	11533435	VGLL4	ATG7;VGLL4
chr3	12193207	12193871	SYN2	SYN2;TIMP4
chr3	12198068	12198622	SYN2	SYN2;TIMP4
chr3	12342822	12343426	PPARG	PPARG
chr3	13507753	13508017	HDAC11	HDAC11-AS1;FBLN2;HDAC11
chr3	14124133	14124427	CHCHD4	CHCHD4;TPRXL;XPC;TMEM43
chr3	14144521	14144905	XPC-AS1	CHCHD4;LSM3;XPC;TMEM43
chr3	14460616	14461016	SLC6A6	SLC6A6;GRIP2
chr3	16298977	16299287	RFTN1	RFTN1;DPH3;OXNAD1
chr3	19889261	19889578	EFHB	EFHB
chr3	21718104	21718698	ZNF385D	ZNF385D
chr3	21955460	21955793	ZNF385D-AS2	ZNF385D-AS2;ZNF385D
chr3	22245163	22245475	ZNF385D	ZNF385D
chr3	22263133	22263424	ZNF385D	ZNF385D
chr3	22377244	22377849	ZNF385D	ZNF385D
chr3	23455830	23456201	UBE2E2	UBE2E2
chr3	23806926	23807243	UBE2E1	UBE2E1-AS1;UBE2E1
chr3	23966244	23966796	NR1D2	NKIRAS1;RPL15;NR1D2
chr3	26762713	26763066	LRRC3B	LRRC3B
chr3	27431018	27431409	SLC4A7	SLC4A7
chr3	27503413	27503760	SLC4A7	SLC4A7
chr3	27533554	27534726	SLC4A7	SLC4A7
chr3	27877275	27877750	LINC01981	LINC01981;LINC01980
chr3	28940400	28940931	RBMS3	ZCWPW2;RBMS3
chr3	29065291	29065700	RBMS3	ZCWPW2;RBMS3
chr3	29186372	29187157	LOC105377009	ZCWPW2;RBMS3
chr3	29385023	29385349	RBMS3	ZCWPW2;RBMS3
chr3	29430512	29430742	RBMS3	ZCWPW2;RBMS3
chr3	30516217	30516532	LINC01985	LINC01985
chr3	30625753	30626220	TGFBR2	TGFBR2
chr3	30659316	30659749	TGFBR2	TGFBR2
chr3	30689373	30689598	TGFBR2	GADL1;TGFBR2
chr3	31184636	31185110	MIR466	MIR466
chr3	31968525	31969433	OSBPL10	OSBPL10;ZNF860
chr3	32502081	32502373	CMTM6	MIR548AY;CMTM7;DYNC1LI1;CMTM6
chr3	33211104	33211853	SUSD5	SUSD5
chr3	33482129	33482593	CLASP2	CLASP2;UBP1
chr3	41224213	41224543	CTNNB1	CTNNB1;ULK4
chr3	42044642	42045245	TRAK1	TRAK1
chr3	45167321	45167836	CDCP1	CDCP1
chr3	45178368	45178842	CDCP1	TMEM158;CDCP1
chr3	45656849	45657090	LIMD1	SACM1L;LIMD1-AS1;LIMD1
chr3	46908191	46908522	PTH1R	CCDC12;MYL3;PTH1R
chr3	48663611	48664172	LINC02585	MIR4793;MIR6824;LINC02585;CELSR3;TMEM89;IP6K2;NCKIPSD;SLC26A6
chr3	51500177	51500545	DCAF1	RAD54L2;DCAF1
chr3	52670721	52671253	PBRM1	SNORD19B;SNORD136;SNORD19C;GNL3;SPCS1;PBRM1;GLT8D1;NEK4;SNORD19;SNORD69
chr3	53238183	53238397	TKT	PRKCD;DCP1A;TKT
chr3	54891699	54891980	CACNA2D3-AS1	CACNA2D3-AS1;CACNA2D3;LRTM1
chr3	55160561	55161032	LINC02017	LINC02017
chr3	56844921	56845279	ARHGEF3	ARHGEF3
chr3	57585410	57585617	ARF4	ARF4-AS1;DNAH12;PDE12;DENND6A;ARF4
chr3	58471388	58471675	KCTD6	KCTD6;PDHB;PXK;ACOX2
chr3	60841394	60841758	MIR548BB	FHIT
chr3	61630151	61630757	PTPRG	PTPRG
chr3	64185383	64185567	PRICKLE2-AS3	PRICKLE2-AS3;PRICKLE2
chr3	67601527	67601774	SUCLG2	SUCLG2
chr3	67876176	67876689	TAFA1	SUCLG2-AS1
chr3	68032215	68032496	TAFA1	TAFA1
chr3	69749451	69749808	MITF	MITF
chr3	69770023	69770456	MITF	MITF
chr3	70249359	70249968	MDFIC2	SAMMSON;MDFIC2
chr3	71055564	71056043	FOXP1	FOXP1
chr3	71389919	71390575	FOXP1	FOXP1;EIF4E3
chr3	71583631	71584317	FOXP1	MIR1284;FOXP1;EIF4E3
chr3	72343174	72343502	LOC105377158	RYBP
chr3	72346600	72346888	LOC105377158	RYBP
chr3	72908056	72908302	GXYLT2	SHQ1;GXYLT2
chr3	79004998	79005473	ROBO1	ROBO1
chr3	79651091	79651282	ROBO1	ROBO1
chr3	82416384	82416690	LINC02008	LINC02008
chr3	87318569	87318855	POU1F1	POU1F1
chr3	89252871	89253342	EPHA3	EPHA3
chr3	94985927	94986171	LINC00879	LINC00879
chr3	96959473	96960157	EPHA6	EPHA6
chr3	97872171	97872597	LOC105373994	CRYBG3
chr3	98901861	98902303	LOC105374002	DCBLD2
chr3	99910121	99910928	FILIP1L	FILIP1L;CMSS1
chr3	100882674	100882950	ABI3BP	ABI3BP
chr3	102510458	102511045	ZPLD1	ZPLD1
chr3	105529482	105529803	ALCAM	ALCAM
chr3	107236572	107236845	LINC00882	LINC00882;LOC101929579;DUBR
chr3	108006953	108007258	CD47	CD47
chr3	108392086	108392597	HHLA2	HHLA2;MYH15
chr3	108471493	108471890	MYH15	MYH15
chr3	109685066	109685323	MIR4445	LINC01205
chr3	111598169	111598500	ZBED2	CD96;ZBED2
chr3	112778415	112779138	CD200R1L-AS1	CD200R1L-AS1;LINC02042;CD200R1L
chr3	112811177	112811628	CD200R1L-AS1	CD200R1L-AS1;CD200R1L
chr3	112889526	112889772	CD200R1L	CD200R1;CD200R1L
chr3	112979154	112979516	CD200R1	CD200R1;NEPRO;GTPBP8
chr3	114145264	114145606	DRD3	DRD3
chr3	117661240	117661637	LINC02024	LINC02024
chr3	120497345	120497694	FSTL1	FSTL1
chr3	123079400	123079751	PDIA5	PDIA5
chr3	124878723	124879522	ITGB5	ITGB5;MUC13
chr3	125107933	125108351	SLC12A8	MIR5092;SLC12A8
chr3	125129667	125129952	SLC12A8	MIR5092;SLC12A8
chr3	125512419	125512654	SNX4	OSBPL11;SNX4
chr3	129183677	129184122	LOC105374101	ISY1-RAB43;ISY1;CNBP
chr3	129225174	129225414	LOC105374102	MIR6826;COPG1;CNBP
chr3	129226184	129226635	LOC105374102	MIR6826;COPG1;CNBP
chr3	129314809	129315245	H1-10-AS1	MIR6826;COPG1;H1-10-AS1;HMCES;H1-10
chr3	129855023	129856101	TMCC1	TMCC1-AS1;TMCC1
chr3	131540887	131541170	CPNE4	MRPL3;CPNE4
chr3	134315311	134315626	LINC02004	LINC02004;AMOTL2
chr3	134359737	134360085	AMOTL2	LINC02004;AMOTL2
chr3	136070883	136071291	PPP2R3A	PPP2R3A
chr3	141442050	141442313	ZBTB38	ZBTB38;RASA2
chr3	141530210	141530598	RASA2	RASA2
chr3	142447262	142447724	XRN1	XRN1;ATR
chr3	142553461	142553866	ATR	PLS1;ATR
chr3	143444005	143444442	SLC9A9-AS1	SLC9A9
chr3	146163645	146163961	PLOD2	PLOD2;PLSCR4
chr3	146166915	146167317	PLOD2	PLOD2;PLSCR4
chr3	146251716	146252058	PLSCR4	PLSCR4
chr3	146277903	146278215	PLSCR4	PLSCR4
chr3	146953605	146953925	LINC02010	LINC02010
chr3	148882287	148882650	CPA3	CPA3;CPB1
chr3	149248222	149248414	LOC101927942	CP
chr3	149340333	149340675	TM4SF18	TM4SF1-AS1;TM4SF18;TM4SF1
chr3	149376787	149377208	TM4SF1	TM4SF1-AS1;TM4SF18;TM4SF1
chr3	149386551	149387499	TM4SF1-AS1	TM4SF1-AS1;TM4SF1
chr3	149395456	149395994	TM4SF1-AS1	TM4SF1-AS1;TM4SF1
chr3	149548797	149549210	WWTR1	WWTR1;TM4SF4
chr3	149581460	149581887	WWTR1	WWTR1
chr3	150372656	150373020	LOC107986142	LINC01214;TSC22D2
chr3	150447874	150448216	TSC22D2	TSC22D2
chr3	150623985	150624272	SELENOT	ERICH6;SERP1;SELENOT;EIF2A
chr3	151974078	151974341	AADACL2-AS1	AADACL2-AS1
chr3	152121200	152121780	LOC101928166	LOC101928166
chr3	152328805	152329234	TMEM14EP	MBNL1;TMEM14EP
chr3	153140434	153141077	RAP2B	RAP2B
chr3	158168099	158168578	RSRC1	RSRC1
chr3	158718541	158718876	RARRES1	LXN;RARRES1;MFSD1;GFM1
chr3	159619299	159619925	SCHIP1	IQCJ-SCHIP1;SCHIP1
chr3	159866198	159866636	SCHIP1	IQCJ-SCHIP1;IL12A-AS1;SCHIP1
chr3	160180018	160180261	IL12A-AS1	TRIM59-IFT80;IL12A-AS1;C3orf80
chr3	161069981	161070210	B3GALNT1	PPM1L;NMD3;B3GALNT1
chr3	164929760	164930050	LINC01324	SI
chr3	165439099	165439413	LINC01322	LINC01322
chr3	165770817	165771187	BCHE	BCHE
chr3	165852788	165853044	BCHE	BCHE
chr3	167810908	167811417	SERPINI1	SERPINI1
chr3	170714261	170715037	SLC7A14-AS1	SLC7A14-AS1;CLDN11
chr3	170751453	170752566	SLC7A14-AS1	SLC7A14-AS1;CLDN11
chr3	171874064	171874708	LOC105374218	TMEM212-AS1;TMEM212
chr3	171875962	171876300	LOC105374218	TMEM212-AS1;TMEM212
chr3	171876616	171877154	LOC105374218	TMEM212-AS1;TMEM212
chr3	172137911	172138362	LOC107986153	FNDC3B
chr3	172622917	172623240	NCEH1	LINC02068;NCEH1
chr3	172646614	172647108	NCEH1	NCEH1
chr3	172666933	172667249	NCEH1	NCEH1
chr3	172749536	172749893	ECT2	ECT2;NCEH1
chr3	174439494	174440111	NAALADL2	NAALADL2
chr3	175266511	175266918	NAALADL2-AS2	NAALADL2-AS2;NAALADL2
chr3	175748119	175748449	NAALADL2-AS1	NAALADL2-AS1;NAALADL2
chr3	177358731	177358999	LINC00501	LINC00501
chr3	177359779	177360206	LINC00501	LINC00501
chr3	177516478	177517137	LINC00578	LINC00578
chr3	177618795	177619537	LINC00578	LINC00578
chr3	177834855	177835220	LINC02015	LINC02015
chr3	178351064	178351371	LOC105374235	KCNMB2
chr3	178359683	178360292	LOC105374235	KCNMB2
chr3	179063865	179064301	ZMAT3	LOC101928739;ZMAT3
chr3	179067841	179068239	ZMAT3	LOC101928739;ZMAT3
chr3	179147964	179148412	PIK3CA-DT	LOC101928739;PIK3CA
chr3	179149220	179149530	PIK3CA	LOC101928739;PIK3CA
chr3	183287418	183287832	LOC107986160	MCF2L2;B3GNT5
chr3	185401654	185401882	MAP3K13	MAP3K13
chr3	185729395	185729707	IGF2BP2-AS1	MIR548AQ;IGF2BP2;IGF2BP2-AS1
chr3	185984775	185985072	NMRAL2P	NMRAL2P;TRA2B
chr3	186097712	186098223	ETV5	DGKG;ETV5
chr3	188243181	188243522	LPP	LPP
chr3	188294879	188295193	LPP	LPP
chr3	188415182	188415607	LPP	LPP
chr3	189304404	189305186	TPRG1	TPRG1
chr3	189324586	189325067	TPRG1	TPRG1
chr3	189588544	189588863	TP63	TP63
chr3	189664349	189664649	TP63	TP63
chr3	189701955	189702565	TP63	TP63
chr3	189862380	189863381	MIR944	MIR944;TP63
chr3	189981632	189982076	P3H2	P3H2
chr3	190032120	190032611	P3H2	P3H2
chr3	190045049	190045283	P3H2	P3H2
chr3	190048968	190049203	P3H2	P3H2
chr3	191376815	191377104	CCDC50	LINCR-0002;CCDC50;UTS2B
chr3	192422684	192423055	FGF12	FGF12
chr3	192481343	192481906	FGF12-AS2	FGF12-AS2;FGF12
chr3	192482301	192482849	FGF12-AS2	FGF12-AS2;FGF12
chr3	192744651	192744887	FGF12	FGF12
chr3	192875749	192876641	MB21D2	MB21D2
chr3	192879323	192879613	MB21D2	MB21D2
chr3	193207675	193207872	PLAAT1	PLAAT1
chr3	196253647	196253992	PCYT1A	ZDHHC19;SLC51A;TCTEX1D2;PCYT1A
chr3	196432268	196432579	UBXN7	UBXN7-AS1;RNF168;UBXN7
chr3	196650889	196651277	PIGX	LINC01063;NRROS;PIGX
chr3	196807751	196807997	PAK2	PAK2
chr3	197854819	197855268	LRCH3	IQCG;LRCH3
chr8	232860	233035	ZNF596	ZNF596;RPL23AP53
chr8	510413	510702	TDRP	TDRP;FBXO25
chr8	1607794	1608115	DLGAP2-AS1	DLGAP2-AS1;DLGAP2
chr8	6477760	6478345	MCPH1	ANGPT2;MCPH1
chr8	6599204	6599709	MCPH1	MCPH1-AS1;MIR8055;ANGPT2;MCPH1
chr8	6616637	6617037	MCPH1	MCPH1-AS1;MIR8055;MCPH1
chr8	6644563	6645203	MCPH1-AS1	MCPH1-AS1;MIR8055;MCPH1
chr8	6660406	6661075	MCPH1-AS1	MCPH1-AS1;MIR8055;AGPAT5;MCPH1
chr8	6661322	6662074	MCPH1-AS1	MCPH1-AS1;MIR8055;AGPAT5;MCPH1
chr8	7448337	7448571	SPAG11B	DEFB4B;SPAG11B;DEFB107B;DEFB104B;DEFB106B;DEFB105B;DEFB103B
chr8	8712002	8712464	CLDN23	CLDN23
chr8	8715204	8715550	CLDN23	CLDN23
chr8	8904199	8904583	MFHAS1	MFHAS1
chr8	9023360	9023665	ERI1	MIR4660;ERI1
chr8	10152046	10152577	MSRA	MSRA
chr8	11292735	11293007	MTMR9	TDH;MTMR9;SLC35G5
chr8	11770076	11770462	NEIL2	FDFT1;NEIL2;GATA4
chr8	11807543	11807841	FDFT1	CTSB;FDFT1;NEIL2;GATA4
chr8	11876871	11877256	CTSB	CTSB;FDFT1
chr8	11891473	11891856	CTSB	CTSB
chr8	11892048	11892393	CTSB	CTSB
chr8	13093651	13094192	DLC1	DLC1
chr8	17053103	17053684	MICU3	MICU3
chr8	17142737	17142976	ZDHHC2	MICU3;ZDHHC2
chr8	17155576	17156090	ZDHHC2	MICU3;ZDHHC2
chr8	18057838	18058412	ASAH1	LOC101929066;ASAH1;PCM1
chr8	18747785	18748264	PSD3	PSD3
chr8	19408569	19409299	SH2D4A	CSGALNACT1;SH2D4A
chr8	19626837	19627327	CSGALNACT1	CSGALNACT1
chr8	19641983	19642578	CSGALNACT1	CSGALNACT1
chr8	19664030	19664785	CSGALNACT1	CSGALNACT1
chr8	19664911	19665879	CSGALNACT1	CSGALNACT1
chr8	21919297	21919659	XPO7	XPO7;DOK2
chr8	22271269	22271523	PIWIL2-DT	LOC100507071;MIR320A;PIWIL2;POLR3D;PHYHIP
chr8	22352586	22353213	PIWIL2	SLC39A14;PIWIL2
chr8	22383299	22383787	SLC39A14	SLC39A14;PIWIL2
chr8	22392328	22393769	SLC39A14	SLC39A14;PIWIL2;PPP3CC
chr8	22556450	22556865	SORBS3	SORBS3;C8orf58;PPP3CC;CCAR2;PDLIM2
chr8	23068703	23069355	TNFRSF10B	RHOBTB2;LOC254896;LOC286059;TNFRSF10C;TNFRSF10B
chr8	23345317	23345679	LOXL2	LOC100507156;R3HCC1;LOXL2;ENTPD4
chr8	23346902	23347108	LOXL2	LOC100507156;LOXL2;ENTPD4
chr8	23355936	23356750	LOXL2	LOC100507156;LOXL2;ENTPD4
chr8	23538960	23539360	SLC25A37	SLC25A37
chr8	23853349	23853560	STC1	STC1
chr8	25185553	25186096	DOCK5	DOCK5
chr8	25319654	25320120	DOCK5	MIR6876;DOCK5
chr8	25456875	25457290	KCTD9	CDCA2;GNRH1;KCTD9;DOCK5
chr8	25479100	25480022	CDCA2	CDCA2;KCTD9
chr8	25514801	25515214	CDCA2	CDCA2
chr8	26457847	26458239	LOC105379337	PNMA2;BNIP3L
chr8	26577761	26578159	DPYSL2	DPYSL2
chr8	26606769	26607097	DPYSL2	DPYSL2
chr8	26608716	26609088	DPYSL2	DPYSL2
chr8	26611452	26611978	DPYSL2	DPYSL2
chr8	27633574	27633924	SCARA3	MIR6843;CLU;SCARA3
chr8	27683463	27683803	MIR3622A	MIR3622A;MIR3622B;SCARA3;CCDC25
chr8	27872457	27873078	MIR4287	MIR4287;SCARA5;PBK
chr8	27906126	27906632	LOC105379342	MIR4287;SCARA5
chr8	27908216	27908505	LOC105379342	MIR4287;SCARA5
chr8	27947892	27948152	SCARA5	SCARA5
chr8	27948469	27948865	SCARA5	SCARA5
chr8	28003763	28004086	SCARA5	SCARA5;NUGGC
chr8	28006979	28007538	SCARA5	SCARA5;NUGGC
chr8	28094289	28094577	ELP3	NUGGC;ELP3
chr8	28401368	28402148	ZNF395	FBXO16;ZNF395
chr8	28890091	28890587	INTS9	INTS9;HMBOX1
chr8	29175556	29176306	KIF13B	KIF13B
chr8	29195707	29196037	KIF13B	KIF13B
chr8	29240582	29240843	KIF13B	KIF13B
chr8	29350639	29351326	DUSP4	DUSP4
chr8	29351493	29351833	DUSP4	DUSP4
chr8	29655412	29656345	LINC00589	LINC00589
chr8	29665008	29665871	LINC00589	LINC00589
chr8	29821215	29821807	LOC101929470	LINC02099;LOC101929470
chr8	29877575	29877896	LOC105379354	LOC101929470;LINC02209
chr8	30059520	30060060	SARAF	LEPROTL1;SARAF
chr8	30557964	30558367	RBPMS	RBPMS;GTF2E2
chr8	30793929	30794305	PPP2CB	PPP2CB;TEX15;UBXN8
chr8	30798008	30798369	PPP2CB	PPP2CB;TEX15;UBXN8
chr8	31033996	31034445	WRN	PURG;WRN
chr8	31087232	31087757	WRN	WRN
chr8	31729797	31730294	NRG1	NRG1
chr8	31755056	31756036	NRG1	NRG1
chr8	31810733	31811346	NRG1	NRG1
chr8	32227451	32227911	NRG1	NRG1
chr8	32229029	32229709	NRG1	NRG1
chr8	32240928	32241326	NRG1	NRG1
chr8	32246318	32246743	NRG1	NRG1
chr8	32253042	32253488	NRG1	NRG1
chr8	32272959	32273407	NRG1	NRG1
chr8	32307156	32307536	NRG1	NRG1
chr8	32328054	32328336	NRG1	NRG1
chr8	32334368	32335065	NRG1-IT3	NRG1
chr8	32544862	32545185	NRG1	NRG1
chr8	33513381	33513983	SNORD13	SNORD13;RNF122;TTI2;MAK16;FUT10
chr8	33566037	33566513	RNF122	DUSP26;RNF122
chr8	35486912	35487683	UNC5D	UNC5D
chr8	35573631	35574231	UNC5D	UNC5D
chr8	38031209	38031860	EIF4EBP1	EIF4EBP1
chr8	38076417	38076742	ASH2L	EIF4EBP1;ASH2L
chr8	38176780	38177397	BAG4	DDHD2;LSM1;STAR;ASH2L;BAG4
chr8	38380218	38380654	NSD3	LETM2;FGFR1;NSD3
chr8	38465248	38465829	FGFR1	FGFR1;C8orf86
chr8	38793053	38793450	TACC1	TACC1
chr8	38851259	38851710	TACC1	PLEKHA2;TACC1
chr8	38882012	38882360	PLEKHA2	PLEKHA2;TACC1
chr8	38997854	38998675	ADAM9	SNORD38D;HTRA4;PLEKHA2;TM2D2;ADAM9
chr8	38999380	39000481	ADAM9	SNORD38D;HTRA4;PLEKHA2;TM2D2;ADAM9
chr8	39038203	39038919	ADAM9	SNORD38D;HTRA4;TM2D2;ADAM9
chr8	39912268	39912996	IDO1	IDO2;IDO1
chr8	39942617	39943068	IDO2	IDO2;IDO1
chr8	39943968	39944220	IDO2	IDO2;IDO1
chr8	39972622	39973182	IDO2	IDO2;IDO1
chr8	41251779	41251976	MIR548AO	MIR548AO;SFRP1
chr8	41770526	41770909	ANK1	ANK1
chr8	41791781	41792895	ANK1	ANK1
chr8	42051857	42052672	KAT6A	KAT6A
chr8	43061931	43062196	FNTA	FNTA;POMK;HOOK3
chr8	47341305	47341559	SPIDR	SPIDR
chr8	47512278	47513039	SPIDR	SPIDR
chr8	47513238	47514082	SPIDR	SPIDR
chr8	47526139	47526417	SPIDR	SPIDR
chr8	47537100	47537371	SPIDR	SPIDR
chr8	47684240	47684715	SPIDR	SPIDR
chr8	47960123	47960495	MCM4	MCM4;PRKDC;UBE2V2
chr8	48101393	48101978	UBE2V2	UBE2V2
chr8	48589775	48590431	LOC101929217	LOC101929217;LOC101929268
chr8	48934235	48934836	LOC107986942	SNAI2
chr8	49065198	49066180	PPDPFL	PPDPFL
chr8	50056128	50057188	SNTG1	SNTG1
chr8	50067297	50067661	SNTG1	SNTG1
chr8	50183548	50183905	SNTG1	SNTG1
chr8	51395833	51396214	PXDNL	PXDNL
chr8	51396311	51396761	PXDNL	PXDNL
chr8	51501840	51502525	PXDNL	PXDNL
chr8	51524656	51525347	PXDNL	PXDNL
chr8	51858848	51859327	PCMTD1	PCMTD1;PXDNL
chr8	52496136	52496744	ST18	ALKAL1;ST18
chr8	53692486	53693155	ATP6V1H	ATP6V1H
chr8	53842378	53842722	ATP6V1H	ATP6V1H;RGS20
chr8	53876722	53877023	RGS20	ATP6V1H;RGS20
chr8	53879877	53880333	RGS20	ATP6V1H;RGS20
chr8	53944749	53946002	RGS20	TCEA1;RGS20
chr8	54021455	54021733	TCEA1	LYPLA1;TCEA1
chr8	56248394	56248598	CHCHD7	PLAG1;CHCHD7
chr8	56501567	56502332	LOC101929398	LINC00968;LOC101929415
chr8	56545829	56546073	LINC00968	LINC00968;LOC101929415
chr8	56555718	56556139	LINC00968	LINC00968;LOC101929415
chr8	57221511	57221819	LINC01606	LINC01606;LOC286177
chr8	57861544	57861815	LINC01602	LINC01602
chr8	58067476	58068203	FAM110B	FAM110B
chr8	58593841	58594257	NSMAF	SDCBP;NSMAF
chr8	60396879	60397234	LINC01301	LINC01301
chr8	60621310	60621552	RAB2A	RAB2A
chr8	60948821	60949256	LOC100130298	LOC100130298;CLVS1
chr8	61711107	61711419	ASPH	MIR4470;ASPH
chr8	61713127	61713564	ASPH	MIR4470;ASPH
chr8	63191830	63192011	YTHDF3	YTHDF3-AS1;YTHDF3
chr8	63220130	63221117	YTHDF3	YTHDF3
chr8	64756412	64757189	CYP7B1	CYP7B1
chr8	66123965	66124940	TRIM55	TRIM55;DNAJC5B
chr8	66375777	66376188	RRS1-DT	RRS1-AS1
chr8	66463507	66463775	VXN	RRS1-AS1;ADHFE1;RRS1;VXN
chr8	66517336	66517816	VXN	ADHFE1;VXN;MYBL1
chr8	66526614	66527170	VXN	VXN;MYBL1
chr8	66533460	66534010	MYBL1	VXN;MYBL1
chr8	66600377	66600593	MYBL1	MYBL1;VCPIP1
chr8	67200461	67200759	ARFGEF1	ARFGEF1;CSPP1
chr8	67205515	67206254	ARFGEF1	ARFGEF1;CSPP1
chr8	68547727	68548016	C8orf34	C8orf34
chr8	68853130	68853866	LOC107986951	LINC01592;C8orf34
chr8	68920768	68921481	LINC01592	LINC01592
chr8	69025513	69026220	LINC01592	LINC01592
chr8	70215210	70215857	NCOA2	NCOA2
chr8	70272955	70273223	NCOA2	NCOA2
chr8	70403679	70403942	NCOA2	NCOA2
chr8	70835610	70835944	XKR9	XKR9
chr8	71257210	71258518	EYA1	EYA1
chr8	71520180	71520768	EYA1	EYA1
chr8	71576936	71577110	LOC105375892	EYA1
chr8	72145605	72145935	LOC105375896	MSC-AS1
chr8	72155111	72155615	LOC105375896	MSC-AS1;LOC392232
chr8	73094112	73094735	SBSPON	SBSPON;TERF1
chr8	73346275	73346850	RDH10-AS1	RDH10-AS1;RDH10
chr8	73397593	73397916	STAU2-AS1	STAU2-AS1;RDH10-AS1;STAU2
chr8	73420869	73421680	STAU2-AS1	STAU2-AS1;STAU2
chr8	73459603	73460005	STAU2	STAU2-AS1;STAU2
chr8	73504465	73504850	STAU2	STAU2
chr8	73520574	73521047	STAU2	STAU2
chr8	74502093	74502440	MIR5681A	MIR5681A;MIR5681B;GDAP1
chr8	74574176	74574775	MIR2052HG	MIR5681A;MIR5681B;MIR2052HG
chr8	74601988	74602428	MIR2052HG	MIR2052HG
chr8	74755111	74755559	MIR2052	MIR2052;MIR2052HG
chr8	74783956	74784536	PI15	MIR2052HG;PI15
chr8	74817714	74818229	PI15	MIR2052HG;PI15
chr8	75194386	75195252	CASC9	CASC9
chr8	76406131	76406646	LINC01111	LINC01111
chr8	76532379	76532694	ZFHX4-AS1	LINC01111
chr8	76577731	76578602	ZFHX4-AS1	ZFHX4-AS1
chr8	76579789	76581458	ZFHX4-AS1	ZFHX4-AS1
chr8	76894041	76894491	ZFHX4	ZFHX4
chr8	76924902	76925353	MIR3149	MIR3149
chr8	80206884	80207360	LOC105375920	MIR5708;TPD52
chr8	80257996	80258631	MIR5708	MIR5708;TPD52
chr8	80767816	80768189	ZNF704	ZNF704
chr8	80893713	80894138	ZNF704	ZNF704
chr8	81029040	81029502	PAG1	PAG1
chr8	81047933	81048306	PAG1	PAG1
chr8	81050564	81051194	PAG1	PAG1
chr8	81052576	81053087	PAG1	PAG1
chr8	81539556	81540004	FABP12	FABP12
chr8	81570019	81570417	FABP12	FABP12;IMPA1P1
chr8	84629203	84629642	RALYL	RALYL
chr8	84632417	84633311	RALYL	RALYL
chr8	84824930	84825673	RALYL	RALYL
chr8	84897057	84898061	RALYL	RALYL
chr8	86090377	86090653	PSKH2	ATP6V0D2;PSKH2
chr8	86175875	86176384	LOC105375623	SLC7A13;ATP6V0D2
chr8	86305359	86305847	SLC7A13	WWP1;SLC7A13
chr8	88120722	88121017	LOC105375630	MMP16
chr8	88149108	88149798	LOC105375630	MMP16
chr8	88243608	88244217	LOC105375630	MMP16
chr8	89542492	89543375	LOC112268015	LOC101929709
chr8	89543497	89544100	LOC112268015	LOC101929709
chr8	89611749	89612221	LOC112268015	LOC101929709
chr8	89616116	89616477	LOC112268015	LOC101929709
chr8	89882454	89883272	OSGIN2	OSGIN2
chr8	89887366	89888011	OSGIN2	NBN;OSGIN2
chr8	89898901	89899289	OSGIN2	NBN;OSGIN2
chr8	89904278	89904784	OSGIN2	NBN;OSGIN2
chr8	89983449	89983669	NBN	DECR1;NBN
chr8	90670461	90671763	LOC102724670	TMEM64
chr8	90859242	90859751	LOC105375635	NECAB1
chr8	90870353	90870832	LOC105375635	NECAB1
chr8	90942883	90943635	NECAB1	C8orf88;NECAB1
chr8	90948285	90948554	NECAB1	C8orf88;PIP4P2;NECAB1
chr8	92954253	92954507	TRIQK	TRIQK
chr8	93880038	93880826	PDP1	MIR378D2;PDP1
chr8	93938612	93939038	PDP1	MIR378D2;PDP1
chr8	94242078	94242808	GEM	CDH17;GEM
chr8	94303707	94304037	GEM	GEM
chr8	94417681	94418039	RAD54B	FSBP;RAD54B
chr8	94553181	94554101	VIRMA-DT	VIRMA
chr8	94585531	94585904	VIRMA-DT	VIRMA
chr8	94895634	94896139	NDUFAF6	NDUFAF6;INTS8;CCNE2;TP53INP1
chr8	96523828	96524185	SDC2	SDC2
chr8	96584137	96585013	SDC2	SDC2
chr8	96611367	96611996	SDC2	CPQ;SDC2
chr8	96939517	96940057	CPQ	CPQ
chr8	96949072	96950009	CPQ	CPQ
chr8	97727769	97728083	MTDH	LAPTM4B;MTDH
chr8	98163612	98164011	POP1	RIDA;POP1;NIPAL2
chr8	98168167	98168365	POP1	POP1;NIPAL2
chr8	98286321	98286595	NIPAL2	NIPAL2
chr8	98365757	98366217	KCNS2	STK3
chr8	98367058	98368492	KCNS2	STK3
chr8	98738883	98739237	STK3	STK3
chr8	98845144	98845760	STK3	STK3
chr8	98847148	98847707	STK3	STK3
chr8	98852597	98852801	STK3	STK3
chr8	98943888	98944588	OSR2	OSR2;STK3
chr8	99495094	99495587	VPS13B	MIR875;VPS13B;MIR599
chr8	99706236	99706970	VPS13B	VPS13B
chr8	99774798	99775167	VPS13B	VPS13B
chr8	99798957	99799690	VPS13B	VPS13B
chr8	99799908	99800304	VPS13B	VPS13B
chr8	99872652	99873031	VPS13B	COX6C;VPS13B
chr8	100667440	100668340	SNX31	MIR7705;SNX31;PABPC1
chr8	100676610	100676920	SNX31	MIR7705;SNX31;PABPC1
chr8	100722059	100722314	PABPC1	MIR7705;PABPC1
chr8	101084982	101085334	FLJ42969	FLJ42969
chr8	101108604	101109025	LOC105375674	FLJ42969
chr8	101375834	101376709	NACA4P	NACA4P
chr8	101450535	101450790	GRHL2-DT	GRHL2
chr8	101451225	101451497	GRHL2-DT	GRHL2
chr8	101467103	101467491	GRHL2-DT	GRHL2
chr8	101508540	101508769	GRHL2	GRHL2
chr8	101563803	101564264	GRHL2	GRHL2
chr8	101642200	101642635	GRHL2	GRHL2;NCALD
chr8	101690030	101691332	NCALD	GRHL2;NCALD
chr8	102052610	102053651	NCALD	NCALD
chr8	102344129	102344396	UBR5	UBR5
chr8	102367077	102367429	UBR5	UBR5
chr8	102411855	102412222	UBR5	UBR5
chr8	102864043	102864410	MAILR	MAILR;AZIN1
chr8	103707248	103707552	RIMS2	RIMS2
chr8	103739515	103740795	RIMS2	RIMS2
chr8	103742518	103742954	RIMS2	RIMS2
chr8	103749972	103750241	RIMS2	RIMS2
chr8	104199538	104200098	RIMS2	RIMS2
chr8	104200225	104201000	RIMS2	RIMS2
chr8	104224835	104225089	RIMS2	RIMS2
chr8	104264787	104265115	RIMS2	RIMS2
chr8	104278448	104279222	RIMS2	RIMS2
chr8	104589833	104590170	LOC105375694	LRP12
chr8	104771997	104772590	ZFPM2	ZFPM2
chr8	104984637	104985037	LOC101927392	ZFPM2
chr8	105090224	105090787	LOC101927392	ZFPM2
chr8	105184270	105184975	LOC101927392	ZFPM2
chr8	105188080	105188392	LOC101927392	ZFPM2
chr8	105749004	105749621	LOC105375696	ZFPM2-AS1;ZFPM2
chr8	105750503	105750842	LOC105375696	ZFPM2-AS1;ZFPM2
chr8	105770523	105771076	LOC105375696	ZFPM2-AS1;ZFPM2
chr8	105906413	105906804	ZFPM2-AS1	ZFPM2-AS1
chr8	106045761	106046363	ZFPM2-AS1	ZFPM2-AS1
chr8	106648203	106648546	OXR1-AS1	OXR1
chr8	106785854	106786782	ABRA	ABRA;OXR1
chr8	107223337	107223856	ANGPT1	ANGPT1
chr8	107444028	107444458	ANGPT1	ANGPT1
chr8	107519673	107520220	ANGPT1	ANGPT1
chr8	108080545	108080825	RSPO2	RSPO2
chr8	108118990	108119340	RSPO2	RSPO2;EIF3E
chr8	108352123	108352368	LOC105375704	EIF3E
chr8	108443953	108444164	EMC2	EIF3E;EMC2
chr8	108600091	108600561	EMC2	TMEM74
chr8	109129381	109129778	TRHR	TRHR
chr8	109262248	109262646	NUDCD1	NUDCD1
chr8	109292461	109292787	NUDCD1	ENY2;NUDCD1
chr8	109611295	109611958	SYBU	LOC100132813;SYBU;EBAG9
chr8	109737416	109738061	SYBU	SYBU
chr8	110943314	110943644	LINC01608	LINC01608
chr8	111087755	111088249	LINC01608	LINC01608;LINC01609
chr8	111437457	111437915	LOC105375707	LINC02237
chr8	111468929	111469285	LOC105375707	LINC02237
chr8	112530529	112530987	MIR2053	CSMD3
chr8	112604294	112605133	MIR2053	MIR2053;CSMD3
chr8	112937769	112938322	CSMD3	CSMD3
chr8	113155178	113156183	CSMD3	CSMD3
chr8	113331825	113332298	CSMD3	CSMD3
chr8	113423157	113423532	LOC105375709	CSMD3
chr8	113424000	113424482	LOC105375709	CSMD3
chr8	113426325	113426687	LOC105375709	CSMD3
chr8	115451172	115452370	TRPS1	TRPS1
chr8	115489084	115489515	TRPS1	TRPS1
chr8	115575347	115575963	TRPS1	TRPS1
chr8	115663114	115663654	TRPS1	TRPS1
chr8	115838308	115838821	TRPS1	TRPS1
chr8	116037136	116038419	TRPS1	LINC00536
chr8	116714470	116714821	EIF3H	EIF3H
chr8	116874706	116875033	MIR3610	MIR3610;RAD21;RAD21-AS1;UTP23
chr8	116890017	116890761	MIR3610	MIR3610;AARD;RAD21;RAD21-AS1;UTP23
chr8	116901110	116901421	MIR3610	MIR3610;SLC30A8;AARD;RAD21;RAD21-AS1
chr8	116926568	116927282	AARD	SLC30A8;AARD;RAD21-AS1
chr8	117040821	117041469	SLC30A8	SLC30A8
chr8	117145721	117145913	SLC30A8	SLC30A8
chr8	117175901	117176540	SLC30A8	SLC30A8
chr8	117178494	117178889	SLC30A8	SLC30A8
chr8	117868716	117869022	EXT1	EXT1
chr8	117949916	117950511	EXT1	EXT1
chr8	117992081	117992325	EXT1	EXT1
chr8	118017224	118017634	EXT1	EXT1
chr8	118018308	118019175	EXT1	EXT1
chr8	118025238	118025744	EXT1	EXT1
chr8	118078429	118078933	EXT1	EXT1
chr8	118439547	118440180	SAMD12	SAMD12
chr8	118491646	118492082	SAMD12	SAMD12
chr8	118817482	118817844	TNFRSF11B	SAMD12-AS1
chr8	118881464	118881871	TNFRSF11B	TNFRSF11B;SAMD12-AS1
chr8	118961505	118962462	TNFRSF11B	COLEC10;TNFRSF11B
chr8	119051317	119051847	COLEC10	LOC101927513;COLEC10
chr8	119222996	119223407	MAL2	MAL2-AS1;MAL2
chr8	119444645	119445117	CCN3	CCN3
chr8	119873375	119873811	DEPTOR	DEPTOR;TAF2;DSCC1
chr8	120242973	120243704	COL14A1	COL14A1
chr8	121574199	121574752	HAS2-AS1	HAS2
chr8	121600063	121600784	HAS2-AS1	HAS2;HAS2-AS1
chr8	121640768	121641086	HAS2-AS1	HAS2;HAS2-AS1
chr8	121641904	121642452	HAS2	HAS2;HAS2-AS1
chr8	121724183	121724920	LINC02855	HAS2-AS1
chr8	121838784	121839266	LINC02855	HAS2-AS1
chr8	122601315	122602218	LINC01151	LINC01151
chr8	122623292	122623893	LINC01151	LINC01151
chr8	122693923	122694499	LINC01151	LINC01151
chr8	122728303	122728869	LINC01151	LINC01151
chr8	123396245	123396998	ATAD2	MIR548AA1;ATAD2;NTAQ1;MIR548D1
chr8	123456096	123456230	NTAQ1	FBXO32;ATAD2;NTAQ1
chr8	123490457	123490680	FBXO32	FBXO32;NTAQ1
chr8	123541022	123541584	FBXO32	FBXO32
chr8	123548001	123548540	FBXO32	FBXO32
chr8	123563763	123564539	FBXO32	FBXO32
chr8	123671323	123671755	KLHL38	ANXA13;KLHL38
chr8	123680869	123681510	KLHL38	ANXA13;KLHL38
chr8	123707862	123708195	ANXA13	ANXA13
chr8	123763356	123763628	FAM91A1	FAM91A1;ANXA13
chr8	123777536	123777961	FAM91A1	FAM91A1;ANXA13
chr8	125009080	125009418	SQLE	LOC105375744;ZNF572;LINC00964;SQLE;WASHC5
chr8	125129842	125130080	NSMCE2	NSMCE2;WASHC5
chr8	125218950	125220370	NSMCE2	NSMCE2
chr8	125309574	125310204	NSMCE2	NSMCE2
chr8	125328495	125328935	NSMCE2	NSMCE2
chr8	125410618	125410927	TRIB1	TRIB1;NSMCE2
chr8	125427942	125428222	TRIB1	TRIB1
chr8	127052604	127053864	PRNCR1	PCAT1;PRNCR1;PCAT2
chr8	127330240	127330722	POU5F1B	PCAT1;CASC21;POU5F1B;CASC8
chr8	127395535	127395876	CCAT2	PCAT1;CCAT2;CASC21;POU5F1B;CASC8
chr8	127667952	127669216	LOC105375754	CASC11
chr8	127808339	127808937	PVT1	MIR1204;PVT1
chr8	127823629	127823879	PVT1	MIR1204;PVT1
chr8	127895619	127896052	PVT1	PVT1
chr8	127949528	127950398	LINC02912	MIR1205;PVT1;TMEM75
chr8	127963182	127963510	MIR1205	MIR1205;MIR1206;PVT1;TMEM75
chr8	128108989	128109481	PVT1	MIR1208;PVT1
chr8	128522357	128522591	LINC00824	LINC00824
chr8	128665695	128666337	LINC00824	LINC00976;CCDC26
chr8	128776961	128777365	LINC00976	LINC00976;CCDC26
chr8	129202067	129202481	LINC00977	CCDC26;LINC00977
chr8	129267738	129268136	LINC00977	CCDC26;LINC00977
chr8	129786858	129787264	GSDMC	GSDMC
chr8	130262693	130263099	ASAP1	ASAP1
chr8	131858066	131858323	EFR3A	EFR3A
chr8	134838988	134839441	NCRNA00250	LOC101927845;MIR30B;MIR30D;NCRNA00250
chr8	134886551	134886743	LOC101927845	LOC101927845;NCRNA00250
chr8	140303391	140303805	TRAPPC9	TRAPPC9
chr8	140464167	140464512	TRAPPC9	CHRAC1;TRAPPC9
chr8	140467307	140467599	TRAPPC9	CHRAC1;TRAPPC9
chr8	140591036	140591783	AGO2	AGO2
chr8	140790803	140791147	PTK2	PTK2
chr8	140808962	140809254	PTK2	PTK2
chr8	141026645	141027043	PTK2	PTK2
chr8	141075892	141076357	LOC105375784	DENND3
chr8	141399121	141399513	LOC105375790	PTP4A3;GPR20;MROH5
chr8	142675871	142676497	PSCA	LNCOC1;LOC101928087;LY6K;PSCA;JRK
chr8	142699659	142700211	LY6K	LNCOC1;LYPD2;THEM6;LY6K;SLURP1;PSCA;JRK
chr8	144787994	144788375	ZNF34	MIR6850;ZNF517;RPL8;ZNF7;ZNF34;ZNF251
chr8	144901212	144901988	ZNF250	COMMD5;ZNF250;ZNF16
chr8	144902081	144902417	ZNF250	COMMD5;ZNF250;ZNF16
chr8	145026734	145027423	ZNF252P	ZNF252P;TMED10P1;ZNF252P-AS1;C8orf33
chr10	321653	321825	DIP2C	DIP2C
chr10	3095284	3095760	PFKP	PITRM1-AS1;PITRM1;PFKP
chr10	3451833	3452769	LINC02669	LINC02669
chr10	3467433	3467874	LINC02669	LINC02669
chr10	3468185	3468702	LINC02669	LINC02669
chr10	3851326	3851976	LINC02639	LINC02639
chr10	3852225	3852756	LINC02639	LINC02639
chr10	4111644	4112037	LOC101927964	LOC101927964
chr10	4129944	4130216	LOC101927964	LOC101927964
chr10	4240570	4241150	LINC00702	LINC00702
chr10	4353725	4354509	LINC00703	LINC00703
chr10	4662917	4663533	LINC00705	MANCR;LINC00705
chr10	4670852	4671543	MANCR	MANCR;LINC00705
chr10	4671635	4671997	MANCR	MANCR;LINC00705
chr10	4677491	4678696	MANCR	MANCR;LINC00705
chr10	4703935	4704501	MANCR	MANCR;LINC00705
chr10	4725965	4726538	MANCR	MANCR;LINC00705
chr10	4766303	4766547	LOC105376375	AKR1E2
chr10	4768658	4768981	LOC105376375	AKR1E2
chr10	4770706	4771077	LOC105376375	AKR1E2
chr10	4942064	4942383	AKR1C1	AKR1C1;AKR1C2
chr10	4947116	4948113	AKR1C1	AKR1C1;AKR1C2
chr10	5613984	5614431	LASTR	LASTR;ASB13
chr10	11986633	11986915	UPF2	UPF2
chr10	12448791	12449132	CAMK1D	CAMK1D
chr10	12707534	12708005	MIR548Q	MIR548Q;CAMK1D
chr10	12709624	12710039	MIR548Q	MIR548Q;CAMK1D
chr10	12849922	12850221	LOC105376418	CAMK1D;CCDC3
chr10	12868324	12868543	LOC105376418	CAMK1D;CCDC3
chr10	12875070	12875622	LOC105376418	CAMK1D;CCDC3
chr10	13701615	13701913	FRMD4A	FRMD4A;PRPF18
chr10	13865987	13866541	FRMD4A	FRMD4A
chr10	14010177	14010507	FRMD4A	FRMD4A
chr10	14023388	14023615	FRMD4A	FRMD4A
chr10	14126784	14127050	FRMD4A	LOC101928453;FRMD4A
chr10	14185582	14185974	FRMD4A	FRMD4A
chr10	14508900	14509174	FAM107B	FRMD4A;FAM107B
chr10	15167435	15167802	NMT2	PPIAP30;RPP38;FAM171A1;NMT2
chr10	17075484	17075817	CUBN	CUBN
chr10	17658298	17658443	STAM	STAM-AS1;STAM;HACD1
chr10	17673354	17673912	STAM	STAM-AS1;STAM
chr10	17787653	17787947	MRC1	MRC1;TMEM236
chr10	17803024	17803395	MRC1	MRC1;MIR511;TMEM236
chr10	18005683	18006346	SLC39A12-AS1	SLC39A12-AS1;SLC39A12
chr10	18008980	18009159	SLC39A12-AS1	SLC39A12-AS1;SLC39A12
chr10	18043175	18043566	SLC39A12-AS1	SLC39A12-AS1;SLC39A12
chr10	18157979	18158314	CACNB2	CACNB2
chr10	19499068	19499763	MALRD1	MALRD1
chr10	19549500	19549808	MALRD1	MALRD1
chr10	19922170	19923314	PLXDC2	PLXDC2
chr10	19929471	19929745	PLXDC2	PLXDC2
chr10	21002160	21002561	NEBL	NEBL
chr10	21184399	21184764	NEBL	NEBL-AS1;NEBL
chr10	21292961	21293499	NEBL	NEBL;LINC02643
chr10	21385496	21385943	LINC02643	LINC02643
chr10	21926462	21927236	DNAJC1	DNAJC1
chr10	22316885	22317195	COMMD3	COMMD3-BMI1;COMMD3;BMI1;SPAG6
chr10	22428015	22428690	LOC105376449	SPAG6
chr10	22552957	22553221	PIP4K2A	PIP4K2A
chr10	22912205	22912857	ARMC3	ARMC3
chr10	24891909	24892328	LINC01516	PRTFDC1
chr10	24929290	24929597	LINC01516	LINC01516;PRTFDC1
chr10	24958101	24958526	PRTFDC1	LINC01516;ENKUR;PRTFDC1
chr10	25059650	25060352	ENKUR	LINC01516;ENKUR;THNSL1
chr10	27240012	27240564	ACBD5	ARMC4P1;LRRC37A6P;ACBD5
chr10	28503096	28503465	LINC02652	LINC02652;WAC-AS1;WAC
chr10	28663785	28664109	BAMBI	BAMBI;WAC
chr10	28797844	28798156	LINC01517	LINC00837;LINC01517;C10orf126
chr10	29256505	29257006	LYZL1	LYZL1
chr10	29257220	29257781	LYZL1	LYZL1
chr10	29636231	29636562	SVIL	MIR938;SVIL
chr10	29658995	29659551	SVIL	SVIL
chr10	29691637	29691870	SVIL	SVIL
chr10	30454640	30455212	MAP3K8	MAP3K8
chr10	30682388	30682715	SVIL2P	LINC02644;SVIL2P
chr10	30701202	30701593	SVIL2P	LINC02644;SVIL2P
chr10	30736457	30737277	LINC02644	LINC02644;SVIL2P
chr10	30985897	30986599	ZNF438	ZNF438
chr10	31896921	31897420	ARHGAP12	ARHGAP12
chr10	31940693	31941101	ARHGAP12	ARHGAP12
chr10	32795679	32795961	CCDC7	CCDC7
chr10	32929711	32929907	ITGB1	ITGB1;CCDC7
chr10	32982435	32982819	ITGB1-DT	ITGB1
chr10	32985781	32986363	ITGB1-DT	ITGB1
chr10	33121895	33122335	IATPR	IATPR
chr10	33216664	33217026	NRP1	NRP1
chr10	33273819	33274150	NRP1	NRP1
chr10	33290901	33291595	NRP1	NRP1
chr10	34280496	34281117	PARD3	PARD3
chr10	34433195	34433698	PARD3	PARD3
chr10	34699006	34699400	PARD3	PARD3
chr10	34731912	34732166	PARD3	PARD3
chr10	34967470	34967797	LINC02635	CUL2
chr10	35421517	35421892	CCNY	CCNY
chr10	35546893	35547266	CCNY	CCNY
chr10	45972711	45973153	TIMM23	TIMM23;SNORA74C-1;PARGP1;NCOA4
chr10	46524664	46525082	GPRIN2	LINC00842;GPRIN2
chr10	49568281	49568639	ERCC6	CHAT;ERCC6;SLC18A3
chr10	49852361	49852675	PARG	PARG
chr10	49942302	49942745	TIMM23B	TIMM23B;SNORA74C-2;TIMM23B-AGAP6;AGAP6;PARG
chr10	49950942	49951307	SNORA74C-2	TIMM23B;SNORA74C-2;TIMM23B-AGAP6;AGAP6;PARG
chr10	50325337	50325695	SGMS1	SGMS1;ASAH2
chr10	50561474	50561772	SGMS1	SGMS1
chr10	50604647	50605097	SGMS1	SGMS1-AS1;SGMS1
chr10	50605424	50605790	SGMS1	SGMS1-AS1;SGMS1
chr10	51244380	51245257	MIR605	PRKG1
chr10	51314576	51314918	MIR605	PRKG1;MIR605
chr10	51667795	51668265	CSTF2T	CSTF2T;PRKG1
chr10	51950994	51951303	PRKG1	PRKG1
chr10	52443370	52444016	LNCAROD	LNCAROD
chr10	52451845	52452184	LNCAROD	LNCAROD
chr10	58157370	58157632	IPMK	IPMK
chr10	58475479	58476039	BICC1	BICC1
chr10	58516165	58516438	BICC1	BICC1
chr10	58637249	58637592	BICC1	BICC1
chr10	58640963	58641552	BICC1	BICC1
chr10	58661408	58661713	BICC1	BICC1
chr10	58701528	58702222	FAM133CP	FAM133CP;BICC1
chr10	58856571	58856898	BICC1	BICC1
chr10	60426436	60426766	ANK3	ANK3
chr10	60481078	60481565	ANK3	ANK3
chr10	61463522	61463865	TMEM26	TMEM26-AS1;TMEM26
chr10	61642629	61643086	CABCOCO1	CABCOCO1
chr10	61760820	61761451	LINC02625	CABCOCO1
chr10	61899185	61899653	ARID5B	ARID5B
chr10	61899977	61900856	ARID5B	ARID5B
chr10	61939571	61939811	ARID5B	ARID5B
chr10	62045750	62046727	ARID5B	ARID5B
chr10	62049155	62049656	ARID5B	ARID5B
chr10	62231256	62231695	RTKN2	RTKN2
chr10	62243317	62243668	RTKN2	RTKN2
chr10	63197422	63198229	JMJD1C	JMJD1C;NRBF2
chr10	63267557	63268025	JMJD1C	JMJD1C
chr10	63515573	63516004	REEP3	REEP3;JMJD1C;JMJD1C-AS1
chr10	63520699	63521055	REEP3	REEP3;JMJD1C
chr10	66349835	66350204	LOC105378340	CTNNA3
chr10	67606486	67606851	CTNNA3	CTNNA3
chr10	67764459	67764827	CTNNA3	CTNNA3;DNAJC12
chr10	68047329	68047633	HERC4	POU5F1P5;HERC4;MYPN
chr10	68072428	68072647	HERC4	HERC4;MYPN
chr10	68097240	68097593	MYPN	HERC4;MYPN
chr10	68135858	68136918	MYPN	MYPN
chr10	68137798	68138126	MYPN	MYPN
chr10	68153663	68154006	MYPN	MYPN
chr10	69864262	69864695	COL13A1	COL13A1
chr10	70404914	70405248	EIF4EBP2	EIF4EBP2;NODAL;LRRC20
chr10	70615806	70616592	PRF1	PALD1;PRF1
chr10	70657198	70657587	ADAMTS14	ADAMTS14
chr10	72173664	72174184	ASCC1	ANAPC16;ASCC1
chr10	72244066	72244480	ANAPC16	ANAPC16;ASCC1;DDIT4
chr10	72276797	72277080	DDIT4	ANAPC16;DDIT4
chr10	72764141	72764609	MIR4676	MIR4676;MCU
chr10	73576313	73576638	USP54	USP54
chr10	73887361	73887920	CAMK2G	C10orf55;PLAU;CAMK2G
chr10	73909179	73909420	PLAU	C10orf55;PLAU;CAMK2G
chr10	73966233	73966591	VCL	C10orf55;PLAU;VCL
chr10	74056109	74056387	VCL	VCL
chr10	74079580	74079823	VCL	AP3M1;VCL
chr10	74189976	74190651	ADK	ADK;AP3M1
chr10	74194756	74195079	ADK	ADK;AP3M1
chr10	74228055	74228449	ADK	ADK
chr10	74282781	74283175	ADK	ADK
chr10	74293654	74294353	ADK	ADK
chr10	74434066	74434267	ADK	ADK
chr10	74502838	74503302	ADK	LOC102723439;ADK
chr10	74924333	74924677	KAT6B	KAT6B
chr10	74936747	74937353	KAT6B	KAT6B
chr10	75469070	75469489	LRMDA	LRMDA
chr10	76961794	76962230	KCNMA1	KCNMA1-AS1;KCNMA1
chr10	77357646	77357973	KCNMA1-AS3	KCNMA1-AS3;KCNMA1
chr10	77636914	77637195	KCNMA1	KCNMA1
chr10	80497297	80497558	TSPAN14	LOC101929574;SH2D4B;TSPAN14
chr10	82981089	82981724	NRG3	NRG3
chr10	82981876	82982304	NRG3	NRG3
chr10	88254123	88254439	PTEN	RNLS
chr10	88256424	88256775	PTEN	RNLS
chr10	88525536	88526057	RNLS	RNLS
chr10	89278128	89278714	IFIT2	IFIT2;IFIT3;LIPA
chr10	89327961	89328521	IFIT3	IFIT2;IFIT3;LIPA;IFIT1B
chr10	90862889	90863163	HTR7	RPP30;ANKRD1;HTR7
chr10	91605296	91605623	PPP1R3C	HECTD2-AS1;PPP1R3C
chr10	92640143	92640514	KIF11	HHEX;KIF11
chr10	92892272	92892744	EXOC6	EXOC6
chr10	93465834	93466366	MYOF	MYOF;CEP55
chr10	93746794	93747409	LGI1	FRA10AC1;LGI1
chr10	94183768	94184061	PLCE1	PLCE1
chr10	94571518	94571801	HELLS	TBC1D12;HELLS
chr10	95229377	95229692	PDLIM1	ACSM6;PDLIM1
chr10	95308918	95309336	SORBS1	SORBS1;PDLIM1
chr10	97318956	97319377	FRAT1	FRAT1;ARHGAP19-SLIT1;RRP12;FRAT2;ARHGAP19
chr10	97334570	97334929	FRAT2	FRAT1;ARHGAP19-SLIT1;RRP12;FRAT2;ARHGAP19
chr10	97574763	97575101	ANKRD2	HOGA1;MORN4;ANKRD2;C10orf62;PI4K2A;UBTD1
chr10	97640375	97640743	PI4K2A	HOGA1;MORN4;C10orf62;PI4K2A;AVPI1
chr10	99775975	99776372	ABCC2	ABCC2;COX15;CUTC
chr10	99780173	99780719	ABCC2	ABCC2;COX15;CUTC
chr10	99784057	99784302	ABCC2	ABCC2;CUTC
chr10	99966206	99966692	DNMBP	DNMBP-AS1;DNMBP
chr10	100359553	100360214	SCD	SCD;OLMALINC;PKD2L1
chr10	100373278	100373553	OLMALINC	SCD;OLMALINC;PKD2L1
chr10	102064795	102065103	HPS6	ARMH3;HPS6;LDB1
chr10	103231118	103231536	RPEL1	NT5C2;RPEL1;INA
chr10	103273036	103273491	NT5C2	NT5C2;RPEL1;PCGF6;INA
chr10	103598895	103599162	NEURL1	NEURL1;SH3PXD2A
chr10	103660699	103660980	SH3PXD2A	SH3PXD2A
chr10	104119878	104120300	SFR1	SFR1;COL17A1;CFAP43
chr10	114772593	114772808	LOC101927692	LOC101927692;ABLIM1;FAM160B1
chr10	115951249	115951751	ATRNL1	ATRNL1
chr10	117342558	117342973	PDZD8	PDZD8
chr10	126216405	126216865	ADAM12	ADAM12
chr10	126397632	126397858	ADAM12	LINC00601;C10orf90;LOC728158;ADAM12
chr9	518583	518859	KANK1	KANK1
chr9	684128	684620	KANK1	KANK1
chr9	694073	694314	KANK1	KANK1
chr9	706726	707416	KANK1	KANK1
chr9	3875070	3876108	GLIS3-AS1	GLIS3;GLIS3-AS1
chr9	4078293	4078816	GLIS3	GLIS3
chr9	4137208	4137512	GLIS3	GLIS3
chr9	4293336	4293860	GLIS3	GLIS3
chr9	4339358	4339588	GLIS3	GLIS3
chr9	4674873	4675113	CDC37L1-DT	CDC37L1-DT;PLPP6;AK3;SPATA6L;CDC37L1
chr9	4678771	4679149	CDC37L1-DT	CDC37L1-DT;PLPP6;AK3;SPATA6L;CDC37L1
chr9	4904398	4905571	MIR101-2	RCL1
chr9	5509555	5509959	PDCD1LG2	CD274;PDCD1LG2
chr9	5510393	5510941	PDCD1LG2	CD274;PDCD1LG2
chr9	6412988	6413738	UHRF2	UHRF2
chr9	6552017	6552444	GLDC	UHRF2;GLDC
chr9	6739240	6739609	KDM4C	KDM4C
chr9	12813856	12815034	LURAP1L-AS1	LURAP1L-AS1;LURAP1L
chr9	12859637	12860324	LURAP1L-AS1	LURAP1L-AS1;LURAP1L
chr9	13904753	13905087	LINC00583	LINC00583
chr9	14203220	14203705	NFIB	NFIB
chr9	14271142	14271644	NFIB	NFIB
chr9	14362153	14362666	NFIB	NFIB
chr9	14372811	14373256	NFIB	NFIB
chr9	14654944	14655297	ZDHHC21	ZDHHC21
chr9	14686698	14687734	ZDHHC21	FREM1;ZDHHC21;CER1
chr9	15155735	15156223	LOC105375980	TTC39B
chr9	15159230	15159534	LOC105375980	TTC39B
chr9	15423963	15424206	SNAPC3	PSIP1;SNAPC3
chr9	15510899	15511392	PSIP1	PSIP1;CCDC171;SNAPC3
chr9	15735106	15735928	CCDC171	CCDC171
chr9	16023246	16023815	CCDC171	CCDC171
chr9	16043738	16045062	CCDC171	CCDC171
chr9	16058139	16058403	CCDC171	CCDC171
chr9	16062982	16063188	CCDC171	CCDC171
chr9	16105609	16106035	CCDC171	CCDC171
chr9	16221954	16222194	C9orf92	C9orf92
chr9	16533203	16533805	BNC2	BNC2
chr9	16701444	16701747	BNC2	BNC2-AS1;BNC2
chr9	16704640	16706012	BNC2	BNC2-AS1;BNC2
chr9	16716887	16717050	BNC2-AS1	BNC2-AS1;BNC2
chr9	18260098	18260880	ADAMTSL1	ADAMTSL1
chr9	18390802	18390976	ADAMTSL1	ADAMTSL1
chr9	18393208	18394240	ADAMTSL1	ADAMTSL1
chr9	18460092	18460438	ADAMTSL1	ADAMTSL1
chr9	18479252	18479563	ADAMTSL1	ADAMTSL1
chr9	18490397	18491434	ADAMTSL1	ADAMTSL1
chr9	18597169	18597369	MIR3152	MIR3152;ADAMTSL1
chr9	18658884	18659540	ADAMTSL1	ADAMTSL1
chr9	18667485	18667991	ADAMTSL1	ADAMTSL1
chr9	20624579	20624815	MLLT3	MLLT3;FOCAD
chr9	20683476	20683736	FOCAD-AS1	FOCAD-AS1;FOCAD;MIR491
chr9	20685241	20685720	FOCAD-AS1	FOCAD-AS1;FOCAD;MIR491
chr9	21070162	21070415	IFNB1	IFNB1;HACD4
chr9	21565163	21565903	MIR31HG	MIR31HG
chr9	21576161	21577035	MIR31HG	MIR31HG
chr9	21591660	21591941	MIR31HG	MIR31HG
chr9	21770903	21771383	MTAP	MTAP
chr9	22052359	22053073	CDKN2B-AS1	CDKN2B-AS1;CDKN2B;MTAP
chr9	22079782	22080507	CDKN2B-AS1	CDKN2B-AS1
chr9	22813574	22813793	LINC01239	LINC01239
chr9	23524801	23525238	LOC107987054	LOC101929563
chr9	23769461	23769934	ELAVL2	ELAVL2
chr9	26947717	26948442	IFT74	IFT74-AS1;LRRC19;IFT74;PLAA
chr9	26956214	26956433	IFT74-AS1	IFT74-AS1;LRRC19;IFT74;PLAA
chr9	27161984	27162556	TEK	TEK
chr9	27196414	27196712	LINC00032	LINC00032;TEK
chr9	28000075	28000403	LINGO2	LINGO2
chr9	28120280	28120871	LINGO2	LINGO2
chr9	28212930	28213437	LINGO2	LINGO2
chr9	28234981	28235536	LINGO2	LINGO2
chr9	28599181	28599414	LOC105376004	LINGO2
chr9	33103756	33104047	SMU1	B4GALT1;SMU1
chr9	33165267	33165664	B4GALT1-AS1	B4GALT1-AS1;B4GALT1
chr9	33263304	33263581	BAG1	SPINK4;NFX1;CHMP5;BAG1
chr9	33320354	33320743	NFX1	NFX1;CHMP5
chr9	33320859	33321243	NFX1	NFX1;CHMP5
chr9	33946878	33947149	UBAP2	SNORD121A;SNORD121B;UBE2R2;UBAP2
chr9	34186269	34186622	UBAP1	UBAP1
chr9	34328471	34328949	KIF24	NUDT2;KIF24;MYORG
chr9	34329823	34330298	NUDT2	NUDT2;KIF24;MYORG;C9orf24
chr9	37465405	37465917	ZBTB5	FBXO10;POLR1E;GRHPR;ZBTB5
chr9	37800646	37801426	EXOSC3	TRMT10B;EXOSC3;SHB;DCAF10
chr9	38039160	38040114	SHB	SHB
chr9	38046581	38048110	SHB	SHB
chr9	38048593	38048991	SHB	SHB
chr9	38363085	38363457	LOC107987065	ALDH1B1;IGFBPL1
chr9	38633965	38634400	FAM201A	FAM201A;ANKRD18A
chr9	39400018	39400264	FAM74A1	FAM74A1;ZNF658B;SPATA31A1
chr9	41186331	41186605	CBWD6	FRG1HP;MIR4477A;CBWD6
chr9	62376078	62376352	FGF7P6	LOC102724238;FGF7P6
chr9	62897943	62898235	LERFS	LERFS;LOC728673
chr9	68244533	68244988	CBWD3	CBWD3
chr9	70420773	70421013	KLF9	KLF9
chr9	70924355	70924823	TRPM3	TRPM3
chr9	72577468	72577853	TMC1	TMC1
chr9	73137349	73137962	ANXA1	ANXA1
chr9	73149416	73149809	ANXA1	ANXA1
chr9	73153728	73154030	ANXA1	ANXA1
chr9	76835505	76835872	PRUNE2	PRUNE2;PCA3
chr9	77717757	77718410	GNA14	GNAQ
chr9	77851778	77852249	GNAQ	GNAQ
chr9	77977346	77977615	GNAQ	GNAQ
chr9	79189563	79190058	LOC101927450	LOC101927450
chr9	79764433	79764704	TLE4	TLE4
chr9	80061856	80062433	LINC01507	LINC01507
chr9	81559697	81560448	TLE1	TLE1
chr9	81724427	81724737	TLE1-DT	LOC101927502;TLE1
chr9	86281913	86282387	ISCA1	C9orf153;TUT7;ISCA1
chr9	86947375	86947975	GAS1	GAS1RR;GAS1
chr9	86983590	86984130	LINC02893	GAS1RR;GAS1;LOC440173
chr9	88029172	88029480	LINC03026	LOC102724156
chr9	88477320	88477748	NXNL2	SPIN1
chr9	91131567	91131845	LINC02937	LINC00484
chr9	92506306	92506719	MIR4670	MIR4670;ECM2;CENPP;ASPN
chr9	92674271	92674557	IPPK	BICD2;IPPK
chr9	94649113	94649319	FBP1	PCAT7;FBP1
chr9	94783224	94783565	AOPEP	MIR2278;AOPEP
chr9	94866593	94866918	AOPEP	AOPEP
chr9	94867781	94868211	AOPEP	AOPEP
chr9	94891979	94892248	AOPEP	LOC101928119;AOPEP
chr9	94900902	94901289	AOPEP	LOC101928119;AOPEP
chr9	94943946	94944105	LOC101928119	LOC101928119;AOPEP
chr9	95007465	95007952	AOPEP	AOPEP
chr9	95516755	95517086	PTCH1	PTCH1
chr9	95794060	95794716	LOC105376161	LINC00476
chr9	95822754	95823467	ERCC6L2	LINC00476;ERCC6L2
chr9	96420452	96420790	ZNF367	SLC35D2;ZNF367;HABP4
chr9	96778016	96778426	ZNF510	ZNF782;ZNF510
chr9	98929806	98930156	COL15A1	COL15A1
chr9	99266537	99266837	SEC61B	SEC61B;ALG2
chr9	99389497	99389784	NAMA	NAMA
chr9	105244269	105244621	SLC44A1	SLC44A1
chr9	106945970	106946264	ZNF462	LOC340512;ZNF462
chr9	107489729	107490152	KLF4	LINC01509;KLF4
chr9	108991466	108991789	CTNNAL1	TMEM245;ABITRAM;CTNNAL1
chr9	109011946	109012367	CTNNAL1	TMEM245;MIR32;CTNNAL1
chr9	109036108	109036520	TMEM245	TMEM245;MIR32;CTNNAL1
chr9	109101860	109102395	TMEM245	TMEM245;FRRS1L
chr9	109986409	109986841	PALM2AKAP2	PALM2AKAP2
chr9	110537875	110538427	SVEP1	SVEP1
chr9	110575214	110575515	SVEP1	SVEP1
chr9	110695650	110696235	MUSK	MUSK
chr9	110744682	110745429	MUSK	MUSK
chr9	111233372	111233661	MIR7702	MIR7702
chr9	111760156	111760390	SHOC1	SHOC1
chr9	111961590	111961842	MIR4668	MIR4668;UGCG
chr9	112011924	112012726	LINC02977	SUSD1
chr9	112050418	112051023	SUSD1	SUSD1
chr9	112073048	112073480	SUSD1	SUSD1
chr9	114671679	114671997	TEX48	TEX48;TEX53;TMEM268
chr9	114674308	114674580	TEX48	TEX48;TEX53;TMEM268
chr9	114677437	114677722	TEX48	TEX48;TEX53;TMEM268
chr9	114852272	114852533	TNFSF15	TNFSF8;TNFSF15
chr9	114856271	114856581	TNFSF8	TNFSF8
chr9	115118533	115119182	TNC	LOC101928748;TNC;DELEC1
chr9	115265932	115266428	LOC105376233	DELEC1
chr9	115369218	115369810	DELEC1	LOC101928775;DELEC1
chr9	115540149	115540417	DELEC1	LOC101928775
chr9	115595933	115597004	LOC101928775	LOC101928775
chr9	115615816	115616457	LOC101928775	LOC101928775
chr9	115672729	115673415	LOC101928775	LOC101928775
chr9	115730414	115730677	LOC101928775	LOC101928775
chr9	115730876	115731199	LOC101928775	LOC101928775
chr9	116142243	116142626	PAPPA	PAPPA
chr9	116153493	116153778	PAPPA	PAPPA
chr9	116208778	116208987	PAPPA	PAPPA
chr9	116574420	116574678	LOC107987014	ASTN2-AS1;ASTN2
chr9	120571369	120571787	CDK5RAP2	MEGF9;CDK5RAP2
chr9	120936476	120936726	TRAF1	PHF19;TRAF1;C5
chr9	123069017	123069345	RABGAP1	RABGAP1;GPR21;STRBP;MIR600;MIR600HG
chr9	123150513	123150974	STRBP	RABGAP1;STRBP;MIR600;MIR600HG
chr9	123217193	123217632	STRBP	STRBP
chr9	124309665	124310069	NEK6	NEK6;PSMB7;LOC613206
chr9	124779326	124779918	OLFML2A	OLFML2A;NR6A1
chr9	124843795	124844068	WDR38	RPL35;OLFML2A;GOLGA1;WDR38;ARPC5L
chr9	125243318	125244203	HSPA5-DT	RABEPK;GAPVD1;HSPA5
chr9	125545045	125545519	LOC105376272	MAPKAP1
chr9	125675478	125675894	MAPKAP1	MAPKAP1
chr9	127336390	127337259	GARNL3	GARNL3
chr9	127388253	127388741	GARNL3	SLC2A8;ZNF79;GARNL3
chr9	127898626	127898842	ST6GALNAC6	MIR4672;PIP5KL1;ENG;AK1;ST6GALNAC4;ST6GALNAC6;FAM102A;DPM2
chr9	129824020	129824437	TOR1A	MIR6855;USP20;TOR1A;TOR1B;C9orf78
chr9	130825022	130825692	ABL1	ABL1
chr9	130833344	130833902	ABL1	ABL1
chr9	130846536	130846987	ABL1	ABL1;QRFP
chr9	132944482	132944679	TSC1	MIR548AW;TSC1;GFI1B
chr9	132944807	132945130	TSC1	MIR548AW;TSC1;GFI1B
chr9	134670000	134670352	COL5A1	COL5A1;COL5A1-AS1
chr9	134895230	134895586	FCN2	MIR3689A;MIR3689B;MIR3689D1;MIR3689F;MIR3689C;MIR3689D2;MIR3689E;FCN1;FCN2
chr9	134895920	134896160	FCN2	MIR3689A;MIR3689B;MIR3689D1;MIR3689F;MIR3689C;MIR3689D2;MIR3689E;FCN1;FCN2
chr9	134896470	134896744	FCN2	MIR3689A;MIR3689B;MIR3689D1;MIR3689F;MIR3689C;MIR3689D2;MIR3689E;FCN1;FCN2
chr9	137456528	137456873	NSMF	MIR7114;NOXA1;NSMF;PNPLA7;ENTPD8;EXD3
chr7	813687	813957	SUN1	SUN1;GET4;DNAAF5
chr7	1571252	1571554	PSMG3	PSMG3-AS1;TMEM184A;TFAMP1;MAFK;PSMG3
chr7	2757964	2758555	GNA12	AMZ1;GNA12
chr7	4665838	4666168	FOXK1	FOXK1
chr7	4668238	4668614	FOXK1	FOXK1
chr7	6448287	6448702	DAGLB	KDELR2;DAGLB;GRID2IP;RAC1
chr7	7122082	7123267	LOC112267992	LOC100131257;C1GALT1
chr7	7157235	7157714	C1GALT1	C1GALT1
chr7	7428883	7429190	COL28A1	COL28A1
chr7	7554233	7554539	MIOS-DT	LOC101927391;COL28A1;MIOS
chr7	13850216	13850708	ETV1	ETV1
chr7	13991269	13991622	ETV1	ETV1
chr7	14834406	14834876	DGKB	DGKB
chr7	15198667	15199257	AGMO	AGMO
chr7	15284489	15284721	AGMO	AGMO
chr7	15326114	15326424	AGMO	AGMO
chr7	15461607	15462155	AGMO	AGMO
chr7	15571373	15571837	AGMO	AGMO;MEOX2
chr7	15625451	15625875	LOC105375166	LOC105375166;MEOX2
chr7	16051955	16052329	CRPPA-AS1	CRPPA
chr7	16062301	16062695	CRPPA-AS1	CRPPA
chr7	16084511	16084785	CRPPA-AS1	CRPPA
chr7	17094765	17095408	AHR	AHR
chr7	17276034	17276720	LOC101927609	AHR
chr7	17551104	17551331	LINC02889	LINC02889
chr7	17599733	17600763	LINC02889	LINC02889
chr7	18429507	18430201	HDAC9	HDAC9
chr7	18762336	18762727	HDAC9	HDAC9
chr7	18798447	18798919	HDAC9	HDAC9
chr7	18939915	18940172	HDAC9-AS1	HDAC9
chr7	18974910	18975313	HDAC9-AS1	TWIST1;HDAC9
chr7	18977344	18977744	HDAC9-AS1	TWIST1;HDAC9
chr7	19079185	19079492	TWIST1	TWIST1
chr7	19677223	19677545	POLR1F	MIR3146;POLR1F;TMEM196
chr7	22559924	22560288	STEAP1B-AS1	LOC100506178;STEAP1B;IL6-AS1
chr7	22577180	22577920	STEAP1B-AS1	LOC100506178;STEAP1B;IL6-AS1
chr7	22578496	22578837	STEAP1B-AS1	LOC100506178;STEAP1B;IL6-AS1
chr7	22718121	22718534	IL6	IL6;IL6-AS1
chr7	23315358	23315756	IGF2BP3	GPNMB;IGF2BP3;MALSU1
chr7	23347777	23348155	IGF2BP3	IGF2BP3;SNORD65C;MALSU1
chr7	24820686	24821004	OSBPL3	OSBPL3
chr7	27744542	27744960	TAX1BP1-AS1	TAX1BP1
chr7	28685644	28686115	CREB5	CREB5
chr7	30348048	30348561	ZNRF2	LINC01176;DKFZP586I1420;ZNRF2
chr7	31956384	31956797	PDE1C	PDE1C
chr7	32059473	32060241	PDE1C	PDE1C
chr7	32061537	32061859	PDE1C	PDE1C
chr7	32616446	32616784	AVL9	DPY19L1P1;AVL9
chr7	32668805	32669211	ZNRF2P1	DPY19L1P1
chr7	35003343	35003694	DPY19L1	DPY19L1
chr7	36048110	36048536	LOC105375233	LOC101928618
chr7	36658474	36658858	AOAH	AOAH
chr7	36658950	36659515	AOAH	AOAH
chr7	40219883	40220276	SUGCT	SUGCT
chr7	40826564	40827001	SUGCT	SUGCT
chr7	41825956	41826226	INHBA	INHBA-AS1
chr7	42972788	42973517	LOC105375253	PSMA2;MRPL32;C7orf25
chr7	43535819	43536252	LUARIS	LUARIS;HECW1;STK17A
chr7	43568533	43569102	STK17A	LUARIS;HECW1;COA1;STK17A
chr7	43572568	43572949	STK17A	HECW1;COA1;STK17A
chr7	43647347	43647707	COA1	COA1;STK17A
chr7	43647827	43648490	COA1	COA1;STK17A
chr7	43648764	43649149	COA1	COA1;STK17A
chr7	47651513	47651923	LINC02902	LINC01447;C7orf65
chr7	66995577	66995863	SBDS	SBDS;TMEM248;TYW1
chr7	68038679	68038941	LOC102723427	LOC102723427
chr7	69630388	69630601	AUTS2	CT66;AUTS2
chr7	73850725	73851252	METTL27	TMEM270;CLDN4;METTL27
chr7	74481580	74481800	GTF2IRD1	GTF2IRD1
chr7	74610257	74610715	GTF2IRD1	GTF2I;GTF2IRD1
chr7	75934075	75934384	SNORA14A	MIR4651;POR;RHBDD2;SNORA14A
chr7	76576315	76576565	LINC03009	LOC100133091;SPDYE16;POMZP3
chr7	76580055	76580302	LINC03009	LOC100133091;SPDYE16;POMZP3
chr7	78702800	78703322	MAGI2	MAGI2
chr7	79283038	79283551	MAGI2	MAGI2
chr7	80154374	80154899	GNAI1	GNAI1
chr7	80278038	80278624	LOC107986743	LOC101927269
chr7	80312096	80312391	LOC107986743	LOC101927269
chr7	80699594	80700057	CD36	SEMA3C;CD36
chr7	80781548	80781875	SEMA3C	SEMA3C
chr7	80826729	80827624	SEMA3C	SEMA3C
chr7	80921133	80921374	SEMA3C	SEMA3C
chr7	81638237	81638649	LOC100128317	LOC100128317
chr7	83428449	83428834	SEMA3E	SEMA3E
chr7	83547590	83548000	SEMA3E	SEMA3E
chr7	84025353	84025895	SEMA3A	SEMA3A
chr7	84258737	84258980	SEMA3A	SEMA3A
chr7	85102689	85103732	SEMA3D	SEMA3D
chr7	85136266	85136511	SEMA3D	SEMA3D
chr7	92752194	92752947	CDK6	CDK6
chr7	93591127	93591525	GNGT1	GNGT1;CALCR
chr7	94367959	94368318	COL1A2-AS1	COL1A2-AS1;COL1A2
chr7	94642256	94642591	SGCE	PEG10;SGCE
chr7	95011277	95011519	PPP1R9A	PPP1R9A
chr7	95067245	95067515	PPP1R9A-AS1	PPP1R9A
chr7	95323153	95323623	PON1	PON1;PON3;PPP1R9A
chr7	99860078	99860811	CYP3A43	CYP3A43;OR2AE1;TRIM4
chr7	101121823	101122186	SERPINE1	MIR4653;AP1S1;NAT16;SERPINE1;VGF;TRIM56
chr7	102992998	102993789	NFE4	LRRC17;FBXL13;NFE4
chr7	107168399	107168954	HBP1	COG5;HBP1;PRKAR2B
chr7	107180462	107180808	HBP1	COG5;HBP1;PRKAR2B
chr7	107816117	107816365	SLC26A3	SLC26A3
chr7	107948920	107949736	LAMB1	DLD;LAMB1
chr7	111159420	111159841	LRRN3	LRRN3;IMMP2L
chr7	111198291	111198653	LRRN3	IMMP2L
chr7	111529476	111529807	IMMP2L	IMMP2L
chr7	112080481	112080883	DOCK4	DOCK4
chr7	112238884	112239159	ZNF277	ZNF277;DOCK4
chr7	113891978	113892231	PPP1R3A	PPP1R3A
chr7	114467046	114467290	FOXP2	FOXP2
chr7	114583791	114584129	FOXP2	FOXP2
chr7	114923106	114923774	MDFIC	MDFIC
chr7	115099935	115100318	LINC01393	LINC01393;LINC01392
chr7	116466174	116466683	LOC107986838	CAV2
chr7	116524585	116524838	CAV1	COMETT;CAV1;CAV2
chr7	116569470	116570018	COMETT	COMETT;CAV1
chr7	116777722	116778038	MET	MET;CAPZA2
chr7	121945585	121945922	PTPRZ1	PTPRZ1
chr7	125227433	125227734	LOC100506664	LOC101928254;LOC101928283;POT1-AS1
chr7	126689011	126689484	GRM8	GRM8
chr7	129832195	129832415	UBE2H	UBE2H
chr7	129853617	129854020	UBE2H	UBE2H
chr7	129855202	129855537	UBE2H	UBE2H
chr7	129864002	129864317	UBE2H	UBE2H
chr7	130180824	130181194	TMEM209	LOC100128325;SSMEM1;KLHDC10;TMEM209
chr7	130891349	130891839	MIR29B1	LINC00513;LINC-PINT;MIR29A;MIR29B1
chr7	130894229	130894653	MIR29B1	LINC00513;LINC-PINT;MIR29A;MIR29B1
chr7	130904095	130904697	LINC-PINT	LINC00513;LINC-PINT;MIR29A;MIR29B1
chr7	130944024	130944312	LINC00513	LINC00513;LINC-PINT
chr7	132145449	132145747	PLXNA4	PLXNA4
chr7	132742189	132742638	LOC100506937	LOC100506937;FLJ40288;CHCHD3
chr7	133512566	133512815	EXOC4	EXOC4
chr7	134613657	134614474	BPGM	AKR1B15;BPGM
chr7	135716720	135716990	SLC13A4	SLC13A4;FAM180A;STMP1
chr7	140597445	140597779	DENND2A	DENND2A
chr7	140924291	140924739	BRAF	BRAF
chr7	143522416	143522737	TAS2R41	TAS2R41;EPHA1-AS1;CTAGE15
chr7	143806727	143807030	TCAF2P1	LOC154761;CTAGE6;TCAF2P1;TCAF1
chr7	147485586	147486010	MIR548F4	CNTNAP2
chr7	148983654	148983964	RNY3	GHET1;RNY1;RNY3;RNY4;RNY5;PDIA4
chr7	151426320	151426807	MIR3907	WDR86-AS1;MIR3907;CRYGN;WDR86;NUB1;RHEB
chr15	33234118	33234424	TMCO5B	TMCO5B;FMN1
chr15	33565141	33565483	RYR3	RYR3
chr15	38714748	38715076	LINC02694	LINC02694
chr15	43168254	43168959	TMEM62	EPB42;CCNDBP1;TMEM62
chr15	43169981	43170263	TMEM62	EPB42;CCNDBP1;TMEM62
chr15	43914020	43914307	FRMD5	PIN4P1;WDR76;FRMD5
chr15	45637846	45638190	SQOR	BLOC1S6;SQOR
chr15	45642340	45642680	SQOR	BLOC1S6;SQOR
chr15	48459310	48460378	FBN1	FBN1
chr15	48565908	48566490	FBN1	FBN1
chr15	48566586	48566999	FBN1	FBN1
chr15	55408104	55408504	PIERCE2	DNAAF4-CCPG1;C15orf65;DNAAF4;MIR628;CCPG1
chr15	59304177	59304461	MYO1E	MYO1E
chr15	60365639	60365963	ANXA2	ANXA2
chr15	60371216	60371725	ANXA2	ANXA2;ICE2
chr15	60384140	60384427	ANXA2	ANXA2;ICE2
chr15	62135535	62136121	C2CD4B	C2CD4B
chr15	62606263	62606524	MGC15885	MGC15885;TLN2
chr15	63097530	63097981	LACTB	TPM1-AS;LACTB;RPS27L;TPM1
chr15	63107906	63108547	LACTB	LACTB;RPS27L;TPM1
chr15	63375120	63375409	CA12	LINC02568;CA12
chr15	65304869	65305403	RNU5B-1	SNORA24B;RNU5A-1;RNU5B-1;PARP16;IGDCC3
chr15	66815263	66815677	SMAD6	SMAD6
chr15	67457038	67457287	IQCH-AS1	IQCH-AS1;IQCH
chr15	67915523	67915876	RNU6-1	SKOR1
chr15	74461052	74461428	UBL7-DT	MIR6881;UBL7-AS1;SEMA7A;UBL7
chr15	75532462	75532758	PTPN9	SNUPN;PTPN9
chr15	77266747	77266988	PEAK1	PEAK1
chr15	79373116	79373471	TMED3	TMED3
chr15	82183692	82184045	EFL1	EFL1
chr15	82503039	82503237	GOLGA2P10	RPS17;GOLGA6L17P;CPEB1;GOLGA2P10
chr15	85408041	85408325	AKAP13	MIR7706;AKAP13
chr15	86837521	86837865	LOC105370954	AGBL1
chr15	87570754	87571166	LINC00052	LINC00052
chr15	87619047	87619552	LINC00052	LINC00052
chr15	89794931	89795343	ANPEP	ARPIN-AP3S2;AP3S2;MESP2;ANPEP;MESP1
chr15	89809140	89809586	ANPEP	ARPIN-AP3S2;MIR5094;AP3S2;MESP2;ANPEP
chr15	89816575	89816819	ANPEP	ARPIN-AP3S2;MIR5094;AP3S2;MESP2;ANPEP
chr15	90400896	90401205	IQGAP1	ZNF774;IQGAP1
chr15	92804009	92804478	FAM174B	CHASERR;FAM174B;ASB9P1
chr15	92808649	92808946	FAM174B	CHASERR;FAM174B;ASB9P1
chr15	92917885	92918178	CHD2	MIR3175;CHASERR;CHD2
chr15	93072018	93072429	RGMA	CHD2;RGMA
chr15	95247016	95247478	LOC105370994	LINC01197
chr15	95556862	95557244	LOC105370993	LINC00924
chr15	96160249	96160604	LOC105370997	LOC105369212;NR2F2-AS1
chr15	98873486	98873821	IGF1R	IGF1R
chr15	99324277	99324772	LRRC28	LRRC28
chr15	99703542	99704003	MEF2A	LYSMD4;MEF2A
chr15	100043399	100043723	LOC105371022	ADAMTS17
chr4	2262152	2262595	MXD4	MIR4800;MXD4;POLN;ZFYVE28;HAUS3
chr4	2429985	2430718	CFAP99	CFAP99;ZFYVE28;RNF4
chr4	2963308	2963595	GRK4	MFSD10;ADD1;GRK4;NOP14-AS1;NOP14
chr4	4663103	4663446	STX18-AS1	STX18-AS1
chr4	5747881	5748176	EVC	EVC2;CRMP1;EVC
chr4	9245019	9245158	USP17L17	USP17L10;USP17L11;USP17L12;USP17L13;USP17L17;USP17L18;USP17L19;USP17L20;USP17L21;USP17L22;USP17L15
chr4	9270081	9270198	USP17L22	USP17L12;USP17L13;USP17L17;USP17L18;USP17L19;USP17L20;USP17L21;USP17L22;USP17L15
chr4	9368553	9368983	USP17L6P	USP17L6P;USP17L9P;USP17L24;USP17L25;USP17L26;USP17L5;USP17L27;USP17L28;USP17L29;USP17L30
chr4	10098139	10098430	WDR1	MIR3138;SLC2A9;WDR1
chr4	10706242	10706657	CLNK	CLNK
chr4	11724738	11725209	LOC107986178	LINC02360
chr4	11748237	11748555	LINC02360	LINC02360
chr4	13700544	13701173	LINC01182	LINC01182
chr4	13907458	13907690	LOC107986182	LINC01182
chr4	13988347	13989542	LOC107986182	LINC01182
chr4	14168926	14169230	LINC01085	LINC01085
chr4	15413353	15413666	C1QTNF7-AS1	C1QTNF7-AS1;C1QTNF7
chr4	15723495	15723784	BST1	FBXL5;FAM200B;BST1
chr4	17165884	17166205	LINC02493	LINC02493
chr4	17323689	17323905	SNORA75B	SNORA75B
chr4	18022072	18022453	LCORL	LCORL
chr4	21768431	21768701	KCNIP4	KCNIP4
chr4	21802462	21802866	KCNIP4-IT1	KCNIP4-IT1;KCNIP4
chr4	22385481	22385946	ADGRA3	ADGRA3
chr4	22668281	22668536	GBA3	GBA3
chr4	24779089	24779276	SOD3	SOD3;CCDC149
chr4	26206423	26206819	RBPJ	RBPJ
chr4	26323876	26324190	RBPJ	RBPJ
chr4	26568494	26568886	TBC1D19	TBC1D19
chr4	29046217	29046413	LINC02364	LINC02364
chr4	30948654	30948974	PCDH7	PCDH7
chr4	31458897	31459153	LINC02501	LINC02501
chr4	32140779	32141123	LOC105377651	LINC02506
chr4	33924440	33924663	LOC105374392	LOC101928622
chr4	33959571	33959908	LOC105374392	LOC101928622
chr4	34170983	34171303	LINC02484	LINC02484
chr4	34181768	34182383	LINC02484	LINC02484
chr4	38079008	38079397	TBC1D1	TBC1D1
chr4	39540329	39540661	UGDH	UGDH-AS1;SMIM14;UGDH
chr4	41178679	41179003	APBB2	UCHL1-AS1;APBB2
chr4	48375837	48376217	SLAIN2	SLAIN2
chr4	48939914	48940207	OCIAD2	OCIAD2;CWH43
chr4	49102526	49102873	CWH43	CWH43
chr4	53576757	53577188	LNX1	LNX1-AS1;LNX1-AS2;PDGFRA;LNX1
chr4	53855894	53856190	RPL21P44	PDGFRA
chr4	57118980	57119710	IGFBP7	IGFBP7-AS1;IGFBP7
chr4	57502864	57503127	LINC02380	LINC02380
chr4	65512852	65513431	EPHA5	EPHA5
chr4	72351873	72352100	ADAMTS3	ADAMTS3
chr4	72375028	72375454	ADAMTS3	ADAMTS3
chr4	72525788	72526175	ADAMTS3	ADAMTS3
chr4	73708179	73708527	LOC105377272	CXCL8
chr4	73725941	73726215	CXCL8	CXCL8
chr4	73776287	73776813	CXCL8	CXCL8
chr4	73916959	73917722	CXCL1	CXCL1
chr4	77156826	77157538	CCNG2	CCNG2
chr4	80101535	80101697	ANTXR2	ANTXR2
chr4	82948546	82949062	THAP9	THAP9-AS1;LIN54;SEC31A;THAP9
chr4	83114570	83114900	PLAC8	COPS4;PLAC8
chr4	83255160	83255571	COQ2	HPSE;COQ2
chr4	83255714	83255922	COQ2	HPSE;COQ2
chr4	83851200	83851781	GPAT3	LOC101928978
chr4	84632114	84632405	CDS1	CDS1;WDFY3
chr4	85807437	85808113	ARHGAP24	ARHGAP24
chr4	85953576	85954007	ARHGAP24	MAPK10;ARHGAP24
chr4	86032563	86032930	MAPK10	MAPK10;ARHGAP24
chr4	86033112	86033484	MAPK10	MAPK10;ARHGAP24
chr4	86557002	86557475	MIR4452	MIR4452;MAPK10;PTPN13
chr4	87461355	87461634	NUDT9	NUDT9;SPARCL1
chr4	88017743	88018227	PKD2	PKD2;SPP1
chr4	90317691	90318590	CCSER1	CCSER1
chr4	90958249	90958539	CCSER1	CCSER1
chr4	91035453	91036053	CCSER1	CCSER1
chr4	91325482	91325963	CCSER1	CCSER1
chr4	92451774	92452071	GRID2	GRID2
chr4	92453947	92454185	GRID2	GRID2
chr4	92969532	92970255	GRID2	GRID2
chr4	94410575	94410856	PDLIM5	PDLIM5
chr4	94412792	94413138	PDLIM5	PDLIM5
chr4	94433587	94433894	PDLIM5	PDLIM5
chr4	94559324	94559633	PDLIM5	PDLIM5
chr4	94561691	94561994	PDLIM5	PDLIM5
chr4	96768185	96768618	LINC02267	LINC02267
chr4	98626280	98626612	TSPAN5	TSPAN5
chr4	98654451	98654892	TSPAN5	TSPAN5
chr4	98976683	98977118	METAP1	MIR3684;EIF4E;METAP1
chr4	99886186	99886553	LAMTOR3	DAPP1;DNAJB14;LAMTOR3
chr4	100461847	100462433	EMCN	EMCN
chr4	102217345	102217728	SLC39A8	SLC39A8
chr4	102429392	102430233	LOC105377621	LOC105377621;SLC39A8
chr4	103009112	103009389	SLC9B1	SLC9B2;SLC9B1
chr4	105619334	105619553	ARHGEF38	ARHGEF38-IT1;ARHGEF38
chr4	106062555	106062983	LOC101929577	LOC101929577;TBCK
chr4	106232019	106232232	TBCK	TBCK
chr4	107896188	107896745	SGMS2	CYP2U1-AS1;CYP2U1;SGMS2
chr4	109078772	109079245	COL25A1	COL25A1
chr4	110839724	110840127	MIR297	MIR297
chr4	112910085	112910740	LOC102723896	ANK2
chr4	113433489	113433711	ANK2	ANK2;CAMK2D
chr4	113434229	113434590	ANK2	CAMK2D
chr4	113444507	113444867	CAMK2D	CAMK2D
chr4	113445185	113445908	CAMK2D	CAMK2D
chr4	113468160	113468634	CAMK2D	CAMK2D
chr4	114015406	114015988	ARSJ	ARSJ
chr4	115128084	115128339	NDST4	NDST4
chr4	117400161	117400742	LINC01378	LINC01378;LINC02262;LINC02263
chr4	118566186	118566725	LOC729218	CEP170P1;LOC729218
chr4	118761476	118761695	SEC24D	METTL14;SEC24D
chr4	118973346	118973748	SYNPO2	SYNPO2
chr4	119099250	119099529	MYOZ2	SYNPO2;MYOZ2
chr4	119103398	119103633	MYOZ2	SYNPO2;MYOZ2
chr4	122772238	122772785	BBS12	BBS12;CETN4P
chr4	122782486	122782700	FGF2	BBS12;FGF2
chr4	122783769	122784158	FGF2	BBS12;FGF2
chr4	122874832	122875145	NUDT6	NUDT6;SPATA5;FGF2
chr4	123505695	123505936	LINC02435	LINC01091
chr4	123555144	123555747	LINC01091	LINC01091
chr4	123587960	123588483	LINC01091	LINC01091
chr4	123832743	123833194	LINC01091	LINC01091
chr4	124631749	124632056	LINC02516	ANKRD50
chr4	125322289	125322813	FAT4	FAT4
chr4	125368813	125369209	FAT4	FAT4
chr4	128387053	128387398	LINC02615	LINC02615
chr4	130393303	130393503	LINC02479	LINC02479
chr4	133186867	133187202	PCDH10	LOC101927359;PCDH10
chr4	133238978	133239242	PCDH10	PCDH10
chr4	133866316	133866776	PABPC4L	PABPC4L
chr4	137519411	137519707	PCDH18	LINC02172;PCDH18
chr4	138540532	138540847	LINC00498	LINC00499
chr4	138562689	138562985	LINC00498	LINC00499
chr4	139082747	139083520	ELF2	ELF2;NOCT
chr4	139243512	139243960	MGARP	NDUFC1;MGARP
chr4	139607081	139607810	SETD7	SETD7
chr4	141350159	141350613	LINC02432	LINC02432
chr4	141388587	141389066	LINC02432	LINC02432
chr4	142091140	142091541	INPP4B	INPP4B
chr4	142091686	142091937	INPP4B	INPP4B
chr4	142818229	142818482	INPP4B	INPP4B
chr4	143254909	143255206	USP38	USP38
chr4	143728151	143728489	LOC101927636	LOC101927636;FREM3
chr4	145807059	145807311	ZNF827	ZNF827;C4orf51
chr4	147447791	147448204	EDNRA	EDNRA
chr4	149291566	149291837	LINC02355	LINC02355
chr4	149781116	149781484	IQCM	IQCM
chr4	149785669	149786034	IQCM	IQCM
chr4	149823739	149824183	IQCM	IQCM
chr4	150073166	150073694	DCLK2	DCLK2
chr4	150127832	150128108	DCLK2	DCLK2
chr4	150224952	150225633	DCLK2	DCLK2;LRBA
chr4	150244469	150245018	DCLK2	DCLK2;LRBA
chr4	150867151	150867486	LRBA	LRBA
chr4	151540710	151541160	FHIP1A	FAM160A1
chr4	152970467	152970835	LOC729870	LOC729870;FHDC1
chr4	153326514	153326924	MND1	TRIM2;ANXA2P1;MND1
chr4	153513109	153513457	TMEM131L	TMEM131L
chr4	153514035	153514556	TMEM131L	TMEM131L
chr4	153555759	153556126	TMEM131L	TMEM131L
chr4	153677051	153677406	TLR2	LOC100419170;TMEM131L;RNF175;TLR2
chr4	155173342	155173790	MAP9-AS1	LOC102724776;NPY2R
chr4	155249275	155249619	MAP9-AS1	LOC102724776;NPY2R
chr4	155778409	155778702	GUCY1B1	GUCY1A1;GUCY1B1
chr4	155805114	155805290	GUCY1B1	GUCY1B1;ASIC5;TDO2
chr4	155900224	155900759	TDO2	CTSO;ASIC5;TDO2
chr4	155906998	155907288	TDO2	CTSO;ASIC5;TDO2
chr4	155946692	155946909	CTSO	CTSO;TDO2
chr4	156829171	156829617	PDGFC	PDGFC
chr4	157054605	157054837	GLRB	GLRB
chr4	158314631	158315360	RXFP1	RXFP1
chr4	158371068	158371639	RXFP1	RXFP1
chr4	158610759	158611093	C4orf46	RXFP1
chr4	158810688	158811266	FNIP2	FNIP2
chr4	159070864	159071128	RAPGEF2	C4orf45;RAPGEF2
chr4	159071553	159072069	RAPGEF2	C4orf45;RAPGEF2
chr4	161578011	161578346	FSTL5	FSTL5
chr4	161936554	161937343	LOC101928052	FSTL5
chr4	162164884	162165580	FSTL5	FSTL5
chr4	163541043	163541476	TMA16	MARCHF1;TMA16
chr4	166128472	166128832	TLL1	TLL1
chr4	167000194	167000469	SPOCK3	SPOCK3
chr4	167031711	167032152	SPOCK3	SPOCK3
chr4	168099768	168100087	ANXA10	ANXA10
chr4	168634237	168635033	PALLD	PALLD
chr4	169243848	169244161	SH3RF1	SH3RF1
chr4	173218628	173219071	GALNT7-DT	MIR548T;LOC101930370;GALNT7
chr4	184383520	184383781	LINC02362	LINC02362;IRF2;LINC02363
chr4	184384006	184384402	LINC02362	LINC02362;IRF2;LINC02363
chr4	184400288	184400989	IRF2	LINC02362;IRF2;LINC02363
chr4	186021674	186021861	TLR3	TLR3
chr4	188372147	188372437	LINC01060	LINC01060
chr12	571523	571917	LOC105369595	LOC105369595;B4GALNT3;NINJ2
chr12	990367	990628	ERC1	ERC1;RAD52
chr12	1085256	1085638	ERC1	ERC1
chr12	2163604	2163867	CACNA1C	CACNA1C
chr12	2336433	2336765	CACNA1C-IT3	CACNA1C-IT3;CACNA1C
chr12	6476460	6476867	VAMP1	MRPL51;TAPBPL;CD27-AS1;VAMP1;SCARNA10;CD27;NCAPD2
chr12	6943651	6944263	RNU7-1	RNU7-1;LPCAT3;LRRC23;EMG1;MIR200CHG;C12orf57;PHB2;ATN1;ENO2;MIR141;MIR200C;PTPN6;SCARNA12;C1S
chr12	10212244	10212912	GABARAPL1	TMEM52B;GABARAPL1;KLRD1;OLR1
chr12	10394466	10395058	KLRK1	KLRC4-KLRK1;KLRK1-AS1;KLRK1;KLRC1;KLRC2;KLRC3;KLRC4
chr12	10395541	10396112	KLRK1	KLRC4-KLRK1;KLRK1-AS1;KLRK1;KLRC1;KLRC2;KLRC3;KLRC4
chr12	10435858	10436176	KLRC2	KLRC4-KLRK1;KLRK1-AS1;KLRK1;KLRC1;KLRC2;KLRC3;KLRC4
chr12	10439619	10439993	KLRC2	KLRC4-KLRK1;KLRK1-AS1;KLRK1;KLRC1;KLRC2;KLRC3;KLRC4
chr12	11580441	11580770	LINC01252	LINC01252
chr12	12443517	12443814	DUSP16	BORCS5;DUSP16
chr12	12561242	12561660	DUSP16	DUSP16
chr12	12611622	12612078	CREBL2	CREBL2;GPR19;DUSP16
chr12	12661184	12661533	GPR19	CDKN1B;CREBL2;GPR19
chr12	12819867	12820100	DDX47	DDX47;APOLD1
chr12	12845005	12845528	DDX47	RPL13AP20;DDX47;APOLD1;GPRC5A
chr12	12890585	12890966	GPRC5A	GPRC5D-AS1;RPL13AP20;GPRC5D;MIR614;GPRC5A
chr12	13390543	13390840	LINC01559	LINC01559;GRIN2B
chr12	15701562	15701945	EPS8	EPS8
chr12	15728168	15728620	EPS8	EPS8
chr12	16348998	16349376	MGST1	MGST1
chr12	18134571	18134897	RERGL	RERGL
chr12	18341784	18342014	RERGL	PIK3C2G;RERGL
chr12	18383153	18383960	PIK3C2G	PIK3C2G
chr12	18462417	18462848	PIK3C2G	PIK3C2G
chr12	19759376	19759731	LINC02398	AEBP2
chr12	20883154	20883742	SLCO1B3	SLCO1B3-SLCO1B7;SLCO1B3
chr12	21054419	21054664	SLCO1B3-SLCO1B7	SLCO1B1;SLCO1B3-SLCO1B7
chr12	22415761	22416354	C2CD5-AS1	C2CD5
chr12	22935008	22935477	LOC101928441	LOC101928441
chr12	24039123	24039501	SOX5	SOX5
chr12	25189067	25189505	DNAI7	ETFRF1;KRAS;CFAP94
chr12	25433763	25434250	LMNTD1	LMNTD1
chr12	25458412	25458662	LMNTD1	LMNTD1
chr12	25584907	25585606	LMNTD1	LMNTD1
chr12	25829193	25829519	MIR4302	MIR4302
chr12	25959641	25959958	RASSF8-AS1	RASSF8-AS1;RASSF8
chr12	26274765	26275287	LOC105369705	SSPN
chr12	26633623	26633956	ITPR2	ITPR2
chr12	27528802	27529062	PPFIBP1	SMCO2;PPFIBP1
chr12	27618845	27619114	PPFIBP1	PPFIBP1
chr12	27626010	27626572	PPFIBP1	PPFIBP1
chr12	27627155	27627715	PPFIBP1	PPFIBP1
chr12	28190247	28190549	CCDC91	CCDC91;LOC729291
chr12	29796806	29797267	TMTC1	TMTC1
chr12	31518184	31518474	DENND5B	DENND5B
chr12	31518672	31519144	DENND5B	DENND5B
chr12	38282899	38283256	ALG10B	ALG10B
chr12	41521865	41522198	PDZRN4	PDZRN4
chr12	42725805	42726095	LINC02450	LINC02451;LINC02450
chr12	46365944	46366228	SLC38A2	LOC100288798;SLC38A2
chr12	46386542	46386969	SLC38A4-AS1	LOC100288798;SLC38A2
chr12	46391651	46391973	SLC38A4-AS1	LOC100288798;SLC38A2
chr12	46483816	46484075	SLC38A4-AS1	LOC100288798
chr12	46492411	46493387	SLC38A4-AS1	LOC100288798
chr12	46556102	46556435	SLC38A4-AS1	LOC100288798
chr12	46664827	46665346	SLC38A4	LOC100288798
chr12	47188750	47189199	MIR4698	PCED1B-AS1;MIR4698;PCED1B
chr12	47397695	47397939	LINC02156	MIR4494;LINC02156
chr12	49515157	49515548	SPATS2	MCRS1;KCNH3;SPATS2
chr12	50579902	50580193	DIP2B	DIP2B
chr12	50786787	50787363	ATF1	ATF1;DIP2B
chr12	52280373	52281154	KRT86	KRT7-AS;KRT7;KRT81;KRT83;KRT86;KRT87P
chr12	53324771	53325352	AAAS	SP7;PFDN5;MYG1;AAAS;ESPL1
chr12	53431314	53431676	AMHR2	PCBP2-OT1;AMHR2;PCBP2;PRR13;SP1;MAP3K12
chr12	53557885	53558139	ATF7	LOC100652999;ATF7;ATF7-NPFF
chr12	53560504	53560694	ATF7	LOC100652999;ATF7;ATF7-NPFF
chr12	53658960	53659391	ATP5MC2	ATF7;ATF7-NPFF;ATP5MC2;CALCOCO1
chr12	53965930	53966136	HOTAIR	HOTAIR;HOXC-AS1;HOXC-AS2;HOXC-AS3;HOXC13-AS;HOXC5;HOXC6;HOXC8;HOXC9;HOXC10;HOXC11;HOXC12;HOXC13;MIR196A2
chr12	54016655	54016863	HOXC4	HOTAIR;HOXC-AS1;HOXC-AS2;HOXC-AS3;HOXC4;HOXC5;HOXC6;HOXC8;HOXC9;HOXC10;HOXC11;MIR196A2;FLJ12825;MIR615
chr12	56526764	56527159	RBMS2	GLS2;SPRYD4;MIP;RBMS2
chr12	57077689	57077947	NEMP1	NEMP1;MYO1A;NAB2;STAT6;TAC3
chr12	57846597	57847015	CTDSP2	TSFM;CTDSP2;AVIL;LOC283387;MIR26A2
chr12	62631859	62632250	LINC01465	MON2;LINC01465;MIRLET7I;PPM1H
chr12	62730188	62730513	PPM1H	PPM1H
chr12	63917784	63918386	SRGAP1	SRGAP1
chr12	64101278	64101497	SRGAP1	SRGAP1
chr12	65532806	65533377	MSRB3-AS1	LOC100507065;LOC105369187;MSRB3
chr12	65536830	65537306	MSRB3-AS1	LOC100507065;LOC105369187;MSRB3
chr12	65631497	65632047	LOC105369806	LOC100507065;LINC02454
chr12	65648998	65649378	MSRB3-AS1	LOC100507065;LINC02454
chr12	65941303	65941661	HMGA2-AS1	HMGA2
chr12	66644191	66644473	GRIP1	GRIP1
chr12	67681056	67681356	DYRK2	LINC02421;DYRK2
chr12	70648901	70649174	PTPRB	PTPRB;PTPRR
chr12	70664597	70664863	PTPRR	PTPRB;PTPRR
chr12	71183998	71184324	TSPAN8	TSPAN8
chr12	71186925	71187377	TSPAN8	TSPAN8
chr12	71839575	71839900	TBC1D15	RAB21;TBC1D15;MRS2P2
chr12	75194177	75194548	KCNC2	LOC100130268;KCNC2
chr12	75479964	75480159	GLIPR1	GLIPR1;KRR1;GLIPR1L2
chr12	75480408	75480934	GLIPR1	GLIPR1;KRR1;GLIPR1L2
chr12	75977953	75978601	LOC105369844	PHLDA1
chr12	76032084	76032421	PHLDA1	PHLDA1;NAP1L1
chr12	77847210	77847443	NAV3	NAV3
chr12	77848014	77848578	NAV3	NAV3
chr12	78402973	78403690	LINC02424	LINC02424
chr12	79409558	79410213	MIR1252	MIR1252;SYT1
chr12	80241614	80242309	OTOGL	OTOGL
chr12	80553359	80553828	PTPRQ	PTPRQ
chr12	85057375	85057690	LRRIQ1	TSPAN19;LRRIQ1
chr12	85182359	85183011	LRRIQ1	LRRIQ1
chr12	86660856	86661182	MGAT4C	MGAT4C
chr12	88453215	88453649	KITLG	KITLG
chr12	88554052	88554749	KITLG	KITLG
chr12	89162715	89163151	LINC02458	LINC02458
chr12	89352489	89352837	DUSP6	DUSP6;LINC02458
chr12	89733862	89734358	LOC105369890	ATP2B1-AS1;ATP2B1
chr12	89948017	89948418	LINC02399	LINC02399
chr12	90322115	90322390	LINC02392	LINC02392
chr12	91123266	91123642	LUM	DCN;LUM
chr12	92134895	92135227	LINC01619	LOC101928617;LINC01619;BTG1
chr12	92439146	92439748	CLLU1-AS1	LINC02397;CLLU1-AS1;CLLU1
chr12	92745961	92746665	PLEKHG7	PLEKHG7;EEA1
chr12	93722880	93723327	CRADD	LOC101928731;CRADD
chr12	94553198	94553432	MIR5700	MIR5700;MIR7844;TMCC3
chr12	95246504	95246949	VEZT	VEZT;FGD6
chr12	95805822	95806531	LINC02410	LINC02410;LOC105369921;NTN4
chr12	96196024	96196342	ELK3	ELK3
chr12	96401338	96401816	CDK17	CDK17
chr12	99911267	99911659	ANKS1B	ANKS1B
chr12	99915827	99916086	ANKS1B	ANKS1B
chr12	99959529	99959970	ANKS1B	ANKS1B
chr12	101891349	101891711	DRAM1	DRAM1
chr12	104219332	104219570	TXNRD1	TXNRD1
chr12	105025977	105026319	ALDH1L2	C12orf45;ALDH1L2
chr12	108691321	108691809	CORO1C	CORO1C
chr12	116525460	116525950	LINC00173	LINC00173;MAP1LC3B2
chr12	117117738	117118051	TESC-AS1	TESC-AS1;FBXO21;TESC
chr12	120292533	120293143	RNU4-1	SIRT4;RNU4-2;RNU4-1;MSI1;PLA2G1B;PXN
chr12	121364773	121365102	ANAPC5	ANAPC5;RNF34
chr19	782551	782841	LINC01836	MIR3187;MIR4745;MISP;PALM;AZU1;PTBP1;PLPPR3
chr19	1102513	1102868	GPX4	ABCA7;SBNO2;ARHGAP45;GPX4;POLR2E
chr19	1177388	1177740	STK11	SBNO2;STK11
chr19	2427826	2428227	TIMM13	LINC01775;MIR7108;TIMM13;TMPRSS9;GADD45B;LMNB2
chr19	3404098	3404437	NFIC	NFIC
chr19	3968598	3969030	DAPK3	DAPK3;EEF2;SNORD37;NMRK2;PIAS4;MIR637;ATCAY
chr19	4471353	4471830	UBXN6	CHAF1A;MIR4746;PLIN4;UBXN6;HDGFL2
chr19	4567259	4567549	SEMA6B	SEMA6B;LRG1;PLIN5;PLIN4
chr19	4694154	4694447	DPP9	DPP9-AS1;TNFAIP8L1;MYDGF;DPP9
chr19	5828296	5828513	FUT6	LOC101928844;NDUFA11;PRR22;FUT3;FUT5;FUT6;CATSPERD;NRTN;DUS3L
chr19	6022280	6022633	RFX2	LOC100128568;RFX2;RANBP3
chr19	6199717	6200001	LOC105372255	MLLT1;RFX2;ACSBG2
chr19	6610742	6611754	CD70	TNFSF14;CD70
chr19	9054801	9055178	OR1M1	OR1M1;OR7G2
chr19	11164802	11165370	KANK2	LOC105372273;SPC24;KANK2;LDLR;DOCK6
chr19	12952471	12952681	RAD23A	MIR5695;MIR6515;FARSA-AS1;DAND5;FARSA;SYCE2;GCDH;NFIX;RAD23A;CALR;GADD45GIP1
chr19	12953033	12953283	RAD23A	MIR5695;MIR6515;FARSA-AS1;DAND5;FARSA;SYCE2;GCDH;NFIX;RAD23A;CALR;GADD45GIP1
chr19	13773723	13773976	C19orf53	LOC284454;C19orf53;ZSWIM4;CCDC130;MRI1
chr19	18385952	18386239	GDF15	MIR3189;LRRC25;SSBP4;ISYNA1;PGPEP1;GDF15
chr19	18459775	18460080	ELL	SSBP4;ISYNA1;ELL
chr19	37074920	37075222	ZNF420	ZNF420;ZNF585A
chr19	37299733	37300087	LOC284412	LINC01535;LOC284412;ZNF875
chr19	39078515	39078964	ACP7	PAK4;FBXO27;ACP7
chr19	44587967	44588414	IGSF23	IGSF23;CEACAM22P
chr19	46069922	46070335	IGFL4	IGFL2;IGFL3;IGFL4;PGLYRP1
chr19	46476035	46476442	PNMA8A	PPP5D1;PNMA8A;PNMA8B
chr19	48574799	48575082	SULT2B1	SPACA4;FAM83E;SPHK2;RPL18;SULT2B1
chr19	48614736	48615054	FAM83E	NTN5;DBP;SPACA4;FAM83E;SPHK2;RPL18;SEC1P;SULT2B1;CA11
chr19	48872214	48872583	PPP1R15A	NUCB1-AS1;PPP1R15A;NUCB1;HSD17B14;PLEKHA4;TULP2
chr19	49492666	49493018	SNORD35A	ALDH16A1;FCGRT;FLT3LG;RPL13A;SNORD35A;SNORD34;SNORD33;SNORD32A;MIR150;PIH1D1;RCN3;RPS11;SNORD35B
chr19	49930086	49930332	ATF5	MIR4750;MIR4751;SIGLEC11;ATF5;NUP62;IL4I1;SIGLEC16;VRK3;TBC1D17
chr1	1290968	1291281	ACAP3	MIR6726;MIR6727;MIR6808;ACAP3;UBE2J2;PUSL1;DVL1;C1QTNF12;INTS11;SCNN1D;CPTP;TAS1R3
chr1	1746031	1746596	SLC35E2A	GNB1;NADK;CDK11A;MMP23A;SLC35E2A
chr1	2208320	2208929	FAAP20	PRKCZ-AS1;FAAP20;PRKCZ;SKI
chr1	2311558	2311885	SKI	LOC100129534;SKI;MORN1
chr1	3543243	3543652	MEGF6	MEGF6;MIR551A
chr1	6500766	6501136	PLEKHG5	PLEKHG5;NOL9;ESPN;TNFRSF25
chr1	6520200	6520513	PLEKHG5	PLEKHG5;NOL9;TAS1R1
chr1	7299245	7299858	CAMTA1	CAMTA1
chr1	7401801	7402088	CAMTA1-AS2	CAMTA1-AS2;CAMTA1
chr1	7616432	7616628	CAMTA1	CAMTA1
chr1	7893813	7894988	TNFRSF9	UTS2;TNFRSF9;PER3
chr1	8040609	8041077	ERRFI1	ERRFI1
chr1	8047618	8048123	ERRFI1	ERRFI1
chr1	8154588	8155210	LINC01714	LINC01714
chr1	8194462	8194889	LINC01714	LINC01714
chr1	8197574	8198006	LINC01714	LINC01714
chr1	8211924	8212426	LINC01714	LINC01714
chr1	8415458	8415957	RERE	RERE-AS1;RERE
chr1	8525919	8526189	RERE	RERE
chr1	8660633	8660804	RERE	RERE
chr1	8701302	8701660	RERE	RERE
chr1	8712484	8713123	RERE	RERE
chr1	8879955	8880645	ENO1	ENO1-AS1;MIR6728;ENO1;RERE
chr1	8889747	8890757	ENO1	ENO1-AS1;MIR6728;ENO1;RERE
chr1	8903978	8904386	ENO1	ENO1-AS1;MIR6728;ENO1;CA6
chr1	8918233	8918474	CA6	ENO1-AS1;ENO1;CA6
chr1	8974066	8974863	CA6	SLC2A7;CA6
chr1	9080716	9081023	SLC2A5	SLC2A5;GPR157
chr1	9163665	9164317	MIR34A	LNCTAM34A;MIR34AHG;MIR34A;GPR157
chr1	9765815	9766258	CLSTN1	CLSTN1;PIK3CD
chr1	10034560	10034785	UBE4B	UBE4B;RBP7;NMNAT1
chr1	11909649	11909852	RNU5E-1	RNU5E-1;PLOD1;KIAA2013
chr1	12132109	12132491	TNFRSF8	MIR7846;TNFRSF1B;TNFRSF8
chr1	12132879	12133383	TNFRSF8	MIR7846;TNFRSF1B;TNFRSF8
chr1	12143651	12144072	TNFRSF8	MIR4632;MIR7846;TNFRSF1B;TNFRSF8
chr1	12434347	12434730	VPS13D	VPS13D
chr1	12463826	12464427	VPS13D	VPS13D;SNORA59A
chr1	12478138	12478633	VPS13D	VPS13D;SNORA59A
chr1	12540176	12540582	LINC02766	MIR6730;VPS13D;SNORA59A;DHRS3
chr1	15328751	15329224	FHAD1	FHAD1-AS1;FHAD1
chr1	15680689	15680947	PLEKHM2	PLEKHM2;RSC1A1;DDI2
chr1	15885760	15886115	SPEN	SPEN;FLJ37453
chr1	16073682	16074016	FAM131C	CLCNKA;CLCNKB;FAM131C
chr1	16077308	16077593	FAM131C	CLCNKA;CLCNKB;EPHA2;FAM131C
chr1	16366964	16367228	SZRD1	SZRD1;SPATA21;FBXO42
chr1	16513470	16514221	RNU1-1	LINC01783;LINC01772;CROCCP3;RNU1-1;NBPF1
chr1	16896097	16896819	RNU1-2	MIR3675;LOC105376805;LOC112267871;RNU1-2;CROCC
chr1	17233134	17233403	PADI1	MIR3972;PADI1;LINC02783;PADI3
chr1	18921593	18921791	IFFO2	MIR1290;MIR4695;IFFO2;ALDH4A1
chr1	19067148	19067533	UBR4	UBR4
chr1	20786759	20787093	HP1BP3	HP1BP3;EIF4G3
[truncated: 1,091 more rows]

## Sheet: Cluster3(Hs578t)
chr	start	end	closest_gene	flank_genes
chr1	624494	624801	LOC101928626	LOC101928626;OR4F16
chr1	1359802	1360028	MXRA8	MIR6727;MIR6808;PUSL1;MRPL20-AS1;DVL1;MXRA8;INTS11;AURKAIP1;MRPL20;CPTP;CCNL2;TAS1R3
chr1	2190140	2190273	FAAP20	PRKCZ-AS1;FAAP20;PRKCZ;SKI
chr1	2451847	2451995	PLCH2	RER1;PEX10;PLCH2
chr1	3275988	3276176	PRDM16	PRDM16
chr1	7491103	7491453	CAMTA1-AS1	CAMTA1
chr1	8005229	8005428	ERRFI1	PARK7;ERRFI1
chr1	8027384	8027656	ERRFI1	PARK7;ERRFI1
chr1	8238099	8238455	LINC01714	LINC01714
chr1	8626480	8626750	RERE	RERE
chr1	9303236	9303534	SPSB1	SPSB1;H6PD
chr1	9413969	9414393	LINC02606	LINC02606;SPSB1
chr1	10122885	10123222	UBE4B	UBE4B
chr1	10380679	10380892	KIF1B	CENPS-CORT;KIF1B;CENPS;PGD
chr1	10528316	10528642	PEX14	PEX14
chr1	11568777	11569121	DISP3	LINC01647;DISP3
chr1	11790956	11791199	C1orf167	NPPA-AS1;C1orf167-AS1;CLCN6;C1orf167;MTHFR;AGTRAP
chr1	12424092	12424398	VPS13D	VPS13D
chr1	12424875	12425007	VPS13D	VPS13D
chr1	12595894	12596713	DHRS3	MIR6730;AADACL4;DHRS3
chr1	12616082	12616200	DHRS3	MIR6730;AADACL4;DHRS3
chr1	12636322	12636837	AADACL4	AADACL4;DHRS3
chr1	12650065	12650322	AADACL4	AADACL4;DHRS3
chr1	12709858	12709979	AADACL3	AADACL3;AADACL4;C1orf158
chr1	13605292	13605497	PDPN	PDPN
chr1	15432993	15433151	CTRC	CTRC;FHAD1;CELA2B;CELA2A;EFHD2
chr1	17168734	17168897	LINC02783	PADI2;PADI1;LINC02783
chr1	17170730	17170988	LINC02783	PADI1;LINC02783
chr1	17632472	17632868	ARHGEF10L	ARHGEF10L
chr1	19203445	19203706	UBR4	EMC1-AS1;EMC1;UBR4;MRTO4
chr1	19398417	19398623	CAPZB	CAPZB
chr1	19863847	19864092	OTUD3	OTUD3;RNF186
chr1	20406283	20406485	LINC01141	VWA5B1;LINC01141
chr1	20570530	20570722	FAM43B	FAM43B;CDA
chr1	21238630	21238821	ECE1	ECE1
chr1	21552708	21553037	ALPL	ALPL;RAP1GAP
chr1	21862155	21862401	HSPG2	HSPG2;LDLRAD2
chr1	21869941	21870065	HSPG2	HSPG2;LDLRAD2
chr1	21931146	21931372	HSPG2	CELA3B;HSPG2
chr1	22414231	22414433	ZBTB40	ZBTB40
chr1	22747482	22747669	EPHB2	MIR4684;EPHB2
chr1	22750320	22750556	EPHB2	MIR4684;EPHB2
chr1	23394161	23394406	TCEA3	HNRNPR;ZNF436-AS1;ASAP3;TCEA3;ZNF436
chr1	23411767	23412139	TCEA3	ZNF436-AS1;ASAP3;TCEA3;ZNF436
chr1	24400264	24400398	STPG1	NIPAL3;GRHL3;STPG1
chr1	25257302	25257455	RSRP1	SYF2;RSRP1;RHD
chr1	26404770	26404976	LIN28A	ZNF683;CRYBG2;LIN28A;DHDDS
chr1	26701303	26701528	ARID1A	LOC101928728;ARID1A
chr1	26771821	26771953	ARID1A	PIGV;ARID1A
chr1	27013280	27013455	TENT5B	TENT5B;TRNP1
chr1	27875243	27875538	THEMIS2	PPP1R8;RPA2;SCARNA1;THEMIS2
chr1	28601873	28602137	RAB42	LINC01715;RAB42;RNU11;TRNAU1AP;SNORA44;SNORA61;TAF12;SNORA16A;SNORD99;SNHG12
chr1	30807558	30807785	LINC01778	LINC01778;LAPTM5
chr1	31551309	31551598	LOC105378626	LDC1P;LINC01226;TINAGL1
chr1	31647245	31647415	PEF1-AS1	COL16A1;HCRTR1;PEF1
chr1	32071870	32072018	TMEM39B	MIR5585;KHDRBS1;KPNA6;TMEM39B
chr1	32485512	32485882	ZBTB8B	ZBTB8A;ZBTB8B
chr1	32639856	32640012	ZBTB8OS	ZBTB8OS;RBBP4;ZBTB8A;SYNC
chr1	32703565	32704128	SYNC	KIAA1522;RBBP4;SYNC
chr1	32795841	32796053	YARS1	KIAA1522;S100PBP;YARS1
chr1	32798184	32798495	YARS1	KIAA1522;S100PBP;YARS1
chr1	32953587	32953786	RNF19B	RNF19B
chr1	32989267	32989562	AK2	RNF19B;AK2
chr1	33060583	33060968	AK2	AZIN2;AK2
chr1	33433796	33434028	PHC2	PHC2;ZSCAN20
chr1	33458592	33458867	ZSCAN20	PHC2;ZSCAN20
chr1	36108402	36108656	COL8A2	COL8A2;AGO3;TRAPPC3;TEKT2;ADPRS;MAP7D1
chr1	37575241	37575433	GNL2	RSPO1;GNL2;DNALI1;SNIP1
chr1	39370721	39371030	MACF1	MACF1
chr1	40384169	40384328	SMAP2	SMAP2
chr1	41623310	41623555	HIVEP3	HIVEP3
chr1	41713705	41713870	HIVEP3	HIVEP3
chr1	41862332	41862618	HIVEP3	HIVEP3
chr1	42439973	42440221	ZMYND12	RIMKLA;CCDC30;PPCS;ZMYND12
chr1	45246753	45247065	ZSWIM5	ZSWIM5
chr1	47881982	47882260	TRABD2B	TRABD2B
chr1	52005672	52005950	RAB3B	TXNDC12-AS1;KTI12;TXNDC12;RAB3B
chr1	53107719	53107893	SLC1A7	PODN;SLC1A7
chr1	53115898	53116200	SLC1A7	PODN;SLC1A7
chr1	53148292	53148442	SLC1A7	CPT2;SLC1A7
chr1	53413043	53413186	SLC25A3P1	SLC25A3P1;DMRTB1
chr1	53449002	53449236	SLC25A3P1	SLC25A3P1;DMRTB1
chr1	53626160	53626311	GLIS1	GLIS1
chr1	54850952	54851108	DHCR24	LEXM;DHCR24;TTC22
chr1	55027327	55027480	PCSK9	TMEM61;USP24;PCSK9;BSND
chr1	55131872	55132128	USP24	USP24
chr1	55833846	55833986	LOC105378737	LINC01755
chr1	55971000	55971147	LINC01755	LINC01755;LINC01753
chr1	56301804	56302255	LINC01767	PLPP3
chr1	56360164	56360293	LINC01767	PLPP3
chr1	58384192	58384339	OMA1	OMA1;DAB1
chr1	58732197	58732501	LOC105378751	MYSM1;JUN
chr1	58763161	58763485	JUN	LINC01135;JUN
chr1	58764370	58764734	JUN	LINC01135;JUN
chr1	58904223	58904404	LINC02777	LINC01135;LINC01358
chr1	59020757	59020902	LINC01358	LINC01358
chr1	59150987	59151333	HSD52	LINC01358;HSD52
chr1	59335667	59335922	FGGY	FGGY
chr1	59446473	59446723	FGGY	FGGY
chr1	59678762	59679100	FGGY	FGGY
chr1	59738253	59738547	MIR4711	MIR4711;FGGY
chr1	59994348	59994808	C1orf87	C1orf87
chr1	61337984	61338227	NFIA	NFIA
chr1	61388661	61388950	NFIA	NFIA
chr1	61839815	61840062	PATJ	PATJ
chr1	62325770	62325998	KANK4	KANK4
chr1	63129916	63130101	LINC00466	LINC00466
chr1	63663297	63663559	PGM1	PGM1
chr1	63746478	63746725	ROR1	ROR1
chr1	63929246	63929419	ROR1	ROR1
chr1	63951095	63951441	ROR1-AS1	ROR1
chr1	63968728	63968962	ROR1-AS1	ROR1
chr1	63982266	63982518	ROR1-AS1	ROR1
chr1	64087812	64088122	ROR1-AS1	ROR1-AS1;ROR1
chr1	65282793	65283033	DNAJC6	DNAJC6
chr1	66374802	66375068	PDE4B	PDE4B
chr1	66705118	66705422	SGIP1	TCTEX1D1;SGIP1
chr1	67020450	67020582	SLC35D1	SLC35D1;MIER1
chr1	67052756	67052904	SLC35D1	SLC35D1;C1orf141
chr1	67793612	67793787	GNG12-AS1	GNG12-AS1;GNG12
chr1	68188375	68188611	MIR1262	GNG12-AS1;MIR1262;WLS
chr1	69911398	69911610	PIN1P1	PIN1P1;LRRC7
chr1	70090975	70091255	LRRC7	LRRC7
chr1	70840900	70841077	LINC01788	PTGER3
chr1	70891116	70891231	LINC01788	PTGER3
chr1	71303665	71303834	ZRANB2-DT	ZRANB2-AS2
chr1	71660118	71660315	NEGR1	NEGR1
chr1	74222864	74222996	TNNI3K	FPGT-TNNI3K;LRRIQ3;TNNI3K;FPGT
chr1	76006374	76006550	LOC101927342	LOC101927342
chr1	76379557	76379779	ST6GALNAC3	ST6GALNAC3
chr1	76635906	76636149	LINC02567	ST6GALNAC3
chr1	76951286	76951489	ST6GALNAC5	ST6GALNAC5
chr1	77202856	77203047	PIGK	PIGK
chr1	77424488	77424607	AK5	AK5
chr1	77473818	77474160	AK5	AK5
chr1	77538946	77539242	AK5	ZZZ3;AK5
chr1	77889759	77890036	NEXN-AS1	MIGA1;NEXN-AS1;NEXN
chr1	77941914	77942163	NEXN	DNAJB4;GIPC2;FUBP1;NEXN
chr1	79296088	79296282	ADGRL4	ADGRL4
chr1	81341304	81341498	ADGRL2	ADGRL2
chr1	81700966	81701265	ADGRL2	ADGRL2
chr1	81717261	81717554	ADGRL2	ADGRL2
chr1	83146021	83146248	LINC01361	LINC01362
chr1	84365518	84365795	UOX	SAMD13;UOX;DNASE2B
chr1	84726914	84727142	SSX2IP	SSX2IP
chr1	85320262	85320453	BCL10-AS1	DDAH1;LOC646626;BCL10
chr1	85495630	85495922	LOC107985054	DDAH1
chr1	85544760	85545105	DDAH1	DDAH1;CCN1
chr1	85623190	85623459	CCN1	DDAH1;CCN1;ZNHIT6
chr1	86069226	86069410	COL24A1	COL24A1
chr1	86436942	86437131	CLCA2	CLCA1;ODF2L;CLCA2
chr1	88519331	88519501	PKN2-AS1	PKN2-AS1
chr1	88947465	88947708	KYAT3	RBMXL1;KYAT3
chr1	89041065	89041297	GBP1	GBP1;GBP3;RBMXL1;KYAT3
chr1	91537316	91537575	CDC7	CDC7
chr1	92916932	92917256	DIPK1A	DIPK1A
chr1	93338530	93338760	CCDC18-AS1	CCDC18-AS1;DR1
chr1	93616008	93616325	BCAR3	BCAR3-AS1;BCAR3
chr1	93754487	93754831	BCAR3	BCAR3
chr1	94270791	94271038	ARHGAP29	ARHGAP29
chr1	94580912	94581039	F3	SLC44A3-AS1;F3
chr1	94710007	94710179	SLC44A3-AS1	MIR378G;SLC44A3-AS1
chr1	94727981	94728204	SLC44A3-AS1	MIR378G;SLC44A3-AS1
chr1	94792643	94793373	SLC44A3-AS1	MIR378G;SLC44A3-AS1;SLC44A3
chr1	94863424	94863672	SLC44A3	SLC44A3-AS1;CNN3;SLC44A3
chr1	96367853	96368022	LINC01787	LINC01787
chr1	96389111	96389295	LINC01787	LINC01787
chr1	96416256	96416613	LINC01787	LINC01787
chr1	97632276	97632506	DPYD	DPYD
chr1	97898953	97899337	DPYD	LINC01930;DPYD
chr1	99558717	99558941	LINC01708	LINC01708
chr1	99590793	99591209	LINC01708	LINC01708
chr1	99599494	99599963	LINC01708	LINC01708;PALMD
chr1	99682302	99682735	PALMD	FRRS1;PALMD
chr1	99685741	99686087	PALMD	FRRS1;PALMD
chr1	100658165	100658457	LINC01349	LINC01349
chr1	100721689	100721899	VCAM1	VCAM1
chr1	101288647	101288922	LINC01307	LINC01307;S1PR1
chr1	108704643	108704863	PRPF38B	HENMT1;FNDC7;PRPF38B;STXBP3
chr1	108719920	108720167	FNDC7	FNDC7;PRPF38B;STXBP3
chr1	109650707	109651020	GSTM4	AMPD2;GNAT2;GSTM1;GSTM2;GSTM4
chr1	109984157	109984403	AHCYL1	AHCYL1;STRIP1
chr1	113674661	113674804	PHTF1	PHTF1;MAGI3
chr1	113809995	113810232	RSBN1	AP4B1-AS1;PTPN22;RSBN1
chr1	113860910	113861201	AP4B1-AS1	AP4B1-AS1;AP4B1;PTPN22;BCL2L15;RSBN1;DCLRE1B
chr1	114034317	114034480	OLFML3	OLFML3
chr1	115074861	115075136	TSPAN2	TSPAN2;TSHB
chr1	115099865	115100103	LINC01765	TSPAN2
chr1	115135141	115135485	LINC01765	TSPAN2
chr1	115251929	115252166	NGF-AS1	NGF-AS1;NGF
chr1	115314831	115315059	NGF	NGF-AS1;NGF
chr1	115323473	115323738	NGF	NGF-AS1;NGF
chr1	115402721	115402899	LOC112268234	NGF-AS1
chr1	115411761	115412103	LOC112268234	NGF-AS1
chr1	115670889	115671226	VANGL1	VANGL1;CASQ2
chr1	116439728	116439963	ATP1A1-AS1	LINC01762;ATP1A1;ATP1A1-AS1
chr1	116448852	116449109	LINC01762	LINC01762;ATP1A1;ATP1A1-AS1
chr1	116990580	116990956	CD101	LOC101929099;PTGFRN;CD101
chr1	117147125	117147374	TRIM45	VTCN1;TRIM45;TTF2
chr1	117166148	117166472	VTCN1	VTCN1;TRIM45
chr1	118097739	118098015	SPAG17	SPAG17
chr1	118159126	118159259	SPAG17	SPAG17
chr1	119373481	119373804	HAO2-IT1	HAO2-IT1;LINC01780;HSD3B2;HAO2
chr1	119947506	119947766	NOTCH2	NOTCH2
chr1	120036914	120037528	NOTCH2	NOTCH2
chr1	120158141	120158329	SEC22B	SEC22B
chr1	120567766	120568109	PDE4DIPP2	PDE4DIPP2
chr1	120657819	120658063	PDE4DIPP2	PDE4DIPP2
chr1	120756149	120756464	NBPF26	NBPF26;NOTCH2NLR
chr1	120919139	120919410	LOC100996720	LOC100996720;RNVU1-4;LOC105369199;PPIAL4A;LINC00623
chr1	120919754	120920057	LOC100996720	LOC100996720;RNVU1-4;LOC105369199;PPIAL4A;LINC00623
chr1	121541534	121541724	EMBP1	EMBP1
chr1	121573912	121574280	LINC01691	EMBP1
chr1	144936415	144936662	SRGAP2B	SRGAP2B
chr1	145209017	145209299	LOC100996740	LOC100996740;LINC01145;PPIAL4D
chr1	145732682	145732884	CD160	CD160;RNF115;PDZK1
chr1	145740387	145740525	CD160	CD160;RNF115;PDZK1
chr1	146196605	146196868	NOTCH2NLA	NBPF10;NOTCH2NLA
chr1	148453012	148453314	LINC01138	PDE4DIPP6;LINC01138;PPIAL4G
chr1	148942891	148943155	PDE4DIP	PDE4DIP
chr1	149613936	149614115	LINC00869	LINC00869;LOC644634;PPIAL4C
chr1	149621693	149621874	LINC00869	LINC00869;LOC644634;PPIAL4C
chr1	151312538	151312686	PI4KB	ZNF687-AS1;RFX5-AS1;PI4KB;PSMD4;ZNF687;RFX5
chr1	151841294	151841463	C2CD4D-AS1	C2CD4D-AS1;C2CD4D;TDRKH-AS1;TDRKH;THEM4;THEM5;LINGO4;RORC
chr1	156164571	156164772	SEMA4A	PMF1-BGLAP;PMF1;LMNA;SEMA4A;SLC25A44
chr1	156502915	156503176	MEF2D	MIR9-1HG;IQGAP3;MEF2D
chr1	162019146	162019329	OLFML2B	ATF6;OLFML2B
chr1	162303097	162303295	MIR556	MIR556;NOS1AP
chr1	162846854	162847163	CCDC190	CCDC190;HSD17B7
chr1	162873021	162873223	CCDC190	CCDC190
chr1	162873525	162873887	CCDC190	CCDC190
chr1	163085654	163086023	RGS4	RGS4;RGS5
chr1	163104437	163104716	RGS4	RGS4;RGS5
chr1	164767445	164767875	PBX1	PBX1-AS1;PBX1
chr1	165773305	165773611	TMCO1-AS1	TMCO1-AS1;TMCO1
chr1	170545608	170545802	GORAB	GORAB-AS1;GORAB
chr1	170711824	170712077	PRRX1	PRRX1
chr1	171794282	171794521	METTL13	DNM3;EEF1AKNMT
chr1	172154582	172154858	DNM3OS	MIR3120;DNM3OS;DNM3;MIR199A2;MIR214
chr1	172320785	172320995	DNM3	DNM3
chr1	172383723	172383896	DNM3	DNM3;C1orf105
chr1	177091298	177091494	ASTN1	ASTN1
chr1	178241118	178241404	RASAL2	RASAL2
chr1	178633142	178633325	MIR4424	MIR4424
chr1	180773577	180773845	XPR1	XPR1
chr1	183180739	183181057	LAMC2	LAMC1-AS1;LAMC1;LAMC2
chr1	183380027	183380371	NMNAT2	NMNAT2
chr1	184121848	184122072	LOC102724830	TSEN15
chr1	185017365	185017609	LINC01633	LINC01633;NIBAN1;RNF2
chr1	185591678	185591837	LINC01350	LINC01350
chr1	185864877	185865168	HMCN1	HMCN1
chr1	185929767	185930086	HMCN1	HMCN1
chr1	185971737	185971949	HMCN1	HMCN1
chr1	186027011	186027162	HMCN1	HMCN1
chr1	186974932	186975192	LINC01037	PLA2G4A
chr1	192409608	192409756	LOC105371662	RGS21
chr1	192826873	192827058	RGS2	RGS2
chr1	196063436	196063661	LINC01724	LINC01724
chr1	198496422	198496699	LOC105371677	ATP6V1G3
chr1	200172420	200172759	NR5A2	NR5A2
chr1	200372109	200372493	LINC00862	ZNF281;LINC00862
chr1	201267917	201268251	PKP1	PKP1;IGFN1
chr1	201603824	201604096	NAV1	NAV1
chr1	201721170	201721511	MIR5191	MIR5191;IPO9-AS1;NAV1
chr1	203643710	203643943	ATP2B4	ATP2B4
chr1	203692735	203692946	ATP2B4	ATP2B4;SNORA77
chr1	206362062	206362223	SRGAP2	SRGAP2
chr1	206430412	206430585	SRGAP2	MIR6769B;SRGAP2;IKBKE
chr1	206766456	206766650	IL10	IL19;IL10;MAPKAPK2
chr1	207937279	207937443	LINC02767	LINC02767;CD34
chr1	208216250	208216431	PLXNA2	PLXNA2
chr1	209409826	209410035	MIR205HG	LINC01698;MIR205;MIR205HG
chr1	210598312	210598494	HHAT	HHAT
chr1	212482519	212482745	LINC02771	NENF
chr1	212484887	212485241	LINC02771	NENF
chr1	212656020	212656181	LINC02773	FAM71A;ATF3;BATF3
chr1	213284702	213284873	RPS6KC1	RPS6KC1
chr1	214394626	214394793	PTPN14	PTPN14
chr1	214445433	214445626	PTPN14	PTPN14
chr1	214495936	214496120	PTPN14	PTPN14
chr1	214525498	214525834	PTPN14	PTPN14
chr1	214678382	214678755	CENPF	CENPF
chr1	215192390	215192601	KCNK2	KCNK2
chr1	219505902	219506058	LYPLAL1-AS1	LYPLAL1-AS1
chr1	220924419	220924619	HLX	HLX-AS1;HLX;MTARC1
chr1	221712885	221713026	DUSP10	DUSP10
chr1	221718525	221718857	DUSP10	DUSP10
chr1	221809004	221809197	LINC01655	LINC01655
chr1	221897262	221897490	LINC02257	LINC02257
chr1	221965380	221965537	LINC02474	LINC02257;LINC02474
chr1	223025170	223025458	LOC102724046	DISP1
chr1	223189981	223190247	SUSD4	SUSD4;TLR5
chr1	224635380	224635539	CNIH3	CNIH3
chr1	224736936	224737127	CNIH3-AS1	CNIH3
chr1	226765534	226765669	ITPKB	ITPKB
chr1	230858955	230859166	C1orf198	LOC101927604;TTC13;C1orf198
chr1	231918371	231918561	DISC1-IT1	DISC1-IT1;DISC1
chr1	231951569	231951729	DISC1-IT1	DISC1-IT1;DISC1
chr1	232464364	232464543	SIPA1L2	SIPA1L2
chr1	232648440	232648628	SIPA1L2	SIPA1L2
chr1	233909160	233909413	SLC35F3	SLC35F3
chr1	235984022	235984256	LINC02768	NID1
chr1	240350882	240351340	FMN2	FMN2
chr1	240352927	240353204	FMN2	FMN2
chr1	241688929	241689064	WDR64	CHML;WDR64;OPN3
chr1	243270589	243270730	SDCCAG8	SDCCAG8;CEP170
chr1	243582189	243582367	AKT3	AKT3
chr1	246435939	246436092	SMYD3	SMYD3
chr1	246592797	246592978	CNST	CNST;TFB2M
chr12	2120032	2120170	CACNA1C	CACNA1C
chr12	2311216	2311442	CACNA1C-IT3	CACNA1C-IT3;CACNA1C
chr12	2451106	2451358	CACNA1C	CACNA1C
chr12	5084144	5084264	KCNA5	KCNA5
chr12	5441505	5441654	NTF3	NTF3
chr12	5586333	5586480	ANO2	ANO2
chr12	5650351	5650571	ANO2	ANO2
chr12	6182176	6182422	CD9	CD9
chr12	7433331	7433600	CD163L1	CD163L1;CD163
chr12	11797713	11797912	ETV6	ETV6
chr12	12870424	12870623	RPL13AP20	RPL13AP20;DDX47;MIR614;GPRC5A
chr12	12872998	12873218	RPL13AP20	RPL13AP20;DDX47;MIR614;GPRC5A
chr12	13102034	13102339	GSG1	FAM234B;GSG1
chr12	13260438	13260581	EMP1	EMP1
chr12	15152928	15153194	RERG-AS1	RERG-AS1;RERG
chr12	19171838	19172164	PLEKHA5	PLEKHA5
chr12	19575379	19575520	AEBP2	AEBP2
chr12	19654679	19654900	AEBP2	AEBP2
chr12	19683317	19683436	AEBP2	AEBP2
chr12	19967504	19967740	LINC02398	LINC02398
chr12	20342232	20342386	PDE3A	PDE3A
chr12	20384901	20385104	PDE3A	PDE3A
chr12	20451693	20452001	PDE3A	PDE3A
chr12	20603143	20603320	PDE3A	PDE3A
chr12	21026300	21026507	SLCO1B1	SLCO1B1;SLCO1B3-SLCO1B7
chr12	21428320	21428595	SLCO1A2	IAPP;RECQL;SLCO1A2;PYROXD1
chr12	22283165	22283486	SULT6B2P	ST8SIA1
chr12	22700184	22700398	LINC02955	ETNK1
chr12	24998039	24998430	LINC02909	C12orf77;IRAG2;BCAT1
chr12	25135479	25135629	DNAI7	IRAG2;CFAP94
chr12	25840826	25841029	MIR4302	MIR4302
chr12	26256353	26256618	LOC105369705	SSPN
chr12	26598459	26598620	ITPR2	ITPR2
chr12	28104432	28104650	CCDC91	CCDC91
chr12	28579048	28579309	LOC101928705	CCDC91
chr12	30828901	30829046	CAPRIN2	LINC00941;LOC645485;CAPRIN2
chr12	32533673	32534351	FGD4	FGD4
chr12	32921445	32921657	PKP2	PKP2
chr12	43153955	43154066	LINC02461	LINC02461
chr12	43210515	43210715	LINC02461	LINC02461
chr12	46404210	46404525	SLC38A4-AS1	LOC100288798;SLC38A2
chr12	46562938	46563107	SLC38A4-AS1	LOC100288798
chr12	46786778	46786951	SLC38A4	LOC100288798;SLC38A4
chr12	47085878	47086114	AMIGO2	AMIGO2;PCED1B
chr12	47268950	47269154	LOC105369746	PCED1B
chr12	47344027	47344201	LINC02416	MIR4494;LINC02156
chr12	48974003	48974181	WNT10B	DDN-AS1;DDN;ARF3;FKBP11;PRKAG1;WNT1;WNT10B;KMT2D;CCDC65
chr12	49507229	49507513	SPATS2	MCRS1;KCNH3;SPATS2
chr12	49698676	49698809	FMNL3	TMBIM6;FMNL3
chr12	50218415	50218699	LIMA1	MIR1293;LIMA1
chr12	50788688	50788927	ATF1	ATF1;DIP2B
chr12	50984900	50985144	SLC11A2	SLC11A2;HIGD1C
chr12	52937960	52938135	KRT18	KRT8;KRT18
chr12	54421271	54421480	GPR84-AS1	LOC102724050;GTSF1;ZNF385A;ITGA5
chr12	57048085	57048319	MYO1A	GPR182;NEMP1;MYO1A;NAB2;STAT6;TAC3;ZBTB39
chr12	57888421	57888703	LOC283387	GIHCG;CTDSP2;LOC283387;ATP23
chr12	58528187	58528548	LOC100506869	LOC100506869;LINC02388
chr12	58537432	58537585	LOC100506869	LOC100506869;LINC02388
chr12	58557207	58557381	LINC02388	LOC100506869;LINC02388
chr12	58933544	58933676	LRIG3-DT	LRIG3
chr12	62758180	62758553	PPM1H	PPM1H
chr12	62817845	62818113	PPM1H	PPM1H
chr12	64007899	64008124	SRGAP1	SRGAP1
chr12	65663811	65664019	MSRB3-AS1	LOC100507065;LINC02454
chr12	66036448	66036612	LINC02425	MIR6074;LINC02425
chr12	67359037	67359341	CAND1	CAND1
chr12	67678798	67678972	DYRK2	LINC02421;DYRK2
chr12	67742514	67742774	LINC02421	LINC02421
chr12	70774234	70774422	PTPRR	PTPRR
chr12	71258765	71258978	LOC105369832	TSPAN8
chr12	71476581	71476948	TSPAN8	TSPAN8;LGR5
chr12	71626879	71627114	ZFC3H1	ZFC3H1;TMEM19;THAP2;LGR5
chr12	76337593	76337864	BBS10	LNCOG;OSBPL8;BBS10
chr12	76470608	76470880	OSBPL8	OSBPL8
chr12	76720179	76720391	ZDHHC17	ZDHHC17
chr12	76756422	76756565	ZDHHC17	ZDHHC17
chr12	76883952	76884135	CSRP2	CSRP2;ZDHHC17
chr12	76915850	76916086	CSRP2	CSRP2
chr12	77073258	77073420	E2F7	E2F7
chr12	77667252	77667390	NAV3	NAV3
chr12	79544559	79544886	PAWR	PAWR
chr12	80056950	80057226	OTOGL	OTOGL
chr12	80445160	80445338	PTPRQ	PTPRQ
chr12	81021897	81022117	ACSS3	ACSS3
chr12	88600348	88600536	LOC105369885	KITLG
chr12	89376038	89376186	DUSP6	DUSP6;POC1B
chr12	89932769	89933008	LOC105369890	LINC02399
chr12	91040421	91040678	KERA	KERA;EPYC
chr12	91092047	91092221	LUM	KERA;DCN;LUM
chr12	91222763	91223102	DCN	DCN
chr12	92063753	92063920	LINC01619	LINC01619
chr12	92200200	92200493	BTG1-DT	LOC101928617
chr12	93752347	93752644	CRADD-AS1	LOC101928731;CRADD
chr12	93780109	93780355	CRADD	LOC101928731;CRADD
chr12	95306377	95306544	MIR331	MIR3685;MIR331;VEZT
chr12	95653510	95653757	PGAM1P5	PGAM1P5;NTN4
chr12	95733227	95733509	NTN4	NTN4
chr12	95763819	95764117	NTN4	LINC02410;LOC105369921;NTN4
chr12	95774574	95774944	NTN4	LINC02410;LOC105369921;NTN4
chr12	96485235	96485466	CFAP54	CFAP54
chr12	98423634	98423742	SLC9A7P1	SLC9A7P1
chr12	98837565	98837720	ANKS1B	ANKS1B
chr12	102463203	102463331	IGF1	IGF1
chr12	103728340	103728474	STAB2	NT5DC3;STAB2
chr12	105229520	105229684	APPL2	C12orf75;APPL2
chr12	106091029	106091332	NUAK1	NUAK1
chr12	108360704	108360906	CMKLR1	CMKLR1
chr12	108371875	108372010	CMKLR1	CMKLR1
chr12	108611970	108612195	TMEM119	MIR4496;ISCU;CORO1C;TMEM119;SELPLG
chr12	108722981	108723314	CORO1C	CORO1C
chr12	110039099	110039382	ANKRD13A	C12orf76;ANKRD13A;GIT2
chr12	110180530	110180742	IFT81	IFT81
chr12	110211993	110212156	IFT81	IFT81
chr12	112122862	112123165	TRAFD1	MIR6861;TRAFD1;HECTD4;NAA25
chr12	113222863	113223333	TPCN1	IQCD;TPCN1;DDX54;RITA1
chr12	113727639	113727980	LINC01234	LINC01234
chr12	114684258	114684484	TBX3	TBX3
chr12	116382014	116382286	MIR4472-2	MIR4472-2
chr12	120325513	120325726	PLA2G1B	SIRT4;RNU4-2;RNU4-1;MSI1;PLA2G1B
chr12	120525962	120526290	COQ5	NRAV;COQ5;DYNLL1;RNF10
chr12	122023307	122023450	BCL7A	LOC100506691;CFAP251;BCL7A
chr12	123094889	123095087	PITPNM2	PITPNM2-AS1;PITPNM2
chr12	124920064	124920336	UBC	MIR5188;DHX37;UBC;SCARB1
chr12	126055491	126055751	LINC02826	LINC02359
chr12	126667094	126667253	LINC02824	LOC100996671
chr12	127273842	127274001	LINC02376	LINC02376
chr12	127655776	127655958	LINC02411	LINC02411
chr12	127928673	127928947	LINC00507	LINC00507;LINC00508;LINC02393
chr12	128008385	128008570	LINC02441	LINC00507;LINC00508;LINC02441
chr3	4474755	4475078	SUMF1	ITPR1-DT;SUMF1;ITPR1
chr3	4738684	4738897	ITPR1	EGOT;ITPR1
chr3	4746646	4746965	EGOT	EGOT;ITPR1
chr3	7504939	7505108	GRM7-AS1	GRM7-AS1;GRM7
chr3	8371088	8371539	LOC107986010	LMCD1-AS1;LOC101927394
chr3	8461131	8461468	LMCD1-AS1	LMCD1-AS1;LOC101927394;LMCD1
chr3	8483375	8483665	LMCD1-AS1	LMCD1-AS1;LOC101927394;LMCD1
chr3	8506665	8506877	LMCD1	LMCD1-AS1;LOC101927394;LMCD1
chr3	9088539	9088813	SRGAP3	SRGAP3
chr3	9349399	9349606	SRGAP3	THUMPD3;THUMPD3-AS1;SETD5;SRGAP3
chr3	9715952	9716127	CPNE9	CPNE9;OGG1;MTMR14;BRPF1;CAMK1
chr3	10352525	10352950	ATP2B2	MIR885;MIR378B;ATP2B2;SEC13
chr3	10978123	10978277	LOC105376950	SLC6A1-AS1;SLC6A1;SLC6A11
chr3	11118418	11118642	HRH1	HRH1
chr3	11496095	11496279	VGLL4	ATG7
chr3	11508948	11509378	VGLL4	ATG7;VGLL4
chr3	11530365	11530664	VGLL4	ATG7;VGLL4
chr3	11582551	11582778	VGLL4	ATG7;VGLL4
chr3	11767294	11767619	VGLL4	TAMM41;VGLL4
chr3	12187932	12188077	SYN2	SYN2;TIMP4
chr3	12235733	12235987	PPARG	SYN2
chr3	13381009	13381351	NUP210	NUP210
chr3	13822131	13822392	WNT7A	WNT7A
chr3	15360737	15360937	SH3BP5	METTL6;SH3BP5
chr3	16143906	16144133	GALNT15	GALNT15
chr3	16171106	16171317	GALNT15	GALNT15
chr3	16174407	16174661	GALNT15	GALNT15
chr3	16439105	16439295	RFTN1	RFTN1
chr3	16448725	16449030	RFTN1	RFTN1
chr3	16474303	16474683	RFTN1	RFTN1
chr3	16476622	16476895	RFTN1	LINC00690;RFTN1
chr3	16906716	16907005	PLCL2	MIR3714;PLCL2
chr3	16978345	16978500	PLCL2	MIR3714;PLCL2
chr3	17039556	17040040	PLCL2	PLCL2
chr3	17489287	17489430	TBC1D5	TBC1D5
chr3	17639337	17639553	TBC1D5	TBC1D5
chr3	17730394	17730812	TBC1D5	LOC105376975;TBC1D5
chr3	17759934	17760213	LOC105376975	LOC105376975;TBC1D5
chr3	18124684	18124885	BALR6	TBC1D5
chr3	18134524	18134694	BALR6	TBC1D5
chr3	18238920	18239263	SATB1	TBC1D5
chr3	23160204	23160371	UBE2E2-DT	UBE2E2-AS1;UBE2E2
chr3	23263806	23264076	UBE2E2	UBE2E2
chr3	23629627	23629902	UBE2E2	UBE2E2
chr3	23947397	23947916	NKIRAS1	NKIRAS1;RPL15;NR1D2
chr3	24254668	24254927	THRB	THRB
chr3	24318714	24318858	THRB	THRB
chr3	24838555	24838905	RARB	RARB
chr3	25235035	25235305	RARB	RARB
chr3	25297921	25298060	RARB	RARB
chr3	25493266	25493466	RARB	RARB
chr3	25493847	25494048	RARB	RARB
chr3	25573416	25573705	TOP2B	RARB;TOP2B
chr3	25876831	25876994	LINC00692	LINC00692
chr3	27311517	27311819	NEK10	NEK10
chr3	27326641	27326884	NEK10	NEK10;SLC4A7
chr3	27726287	27726612	EOMES	EOMES
chr3	29204015	29204297	LOC105377009	ZCWPW2;RBMS3
chr3	29233235	29233419	LOC105377009	RBMS3-AS3;ZCWPW2;RBMS3
chr3	29465886	29466081	RBMS3	ZCWPW2;RBMS3
chr3	29889300	29889448	RBMS3	RBMS3-AS1;RBMS3
chr3	30496577	30496723	LINC01985	LINC01985
chr3	30578526	30578783	TGFBR2	TGFBR2
chr3	30770451	30770694	GADL1	GADL1
chr3	30905235	30905466	GADL1	GADL1
chr3	31167953	31168222	MIR466	MIR466
chr3	32226801	32227071	CMTM8	CMTM8
chr3	32969753	32969910	CCR4	CCR4;GLB1
chr3	33313348	33313550	FBXL2	FBXL2
chr3	33392766	33393233	UBP1	FBXL2;UBP1
chr3	36372601	36372900	STAC	STAC
chr3	36695884	36696068	DCLK3	DCLK3
chr3	36701904	36702109	DCLK3	DCLK3
chr3	36908103	36908306	TRANK1	TRANK1
chr3	39038392	39038602	SCN11A	SCN11A;WDR48
chr3	39814070	39814349	MYRIP	MYRIP
chr3	39911384	39911565	MYRIP	MYRIP
chr3	40054794	40055260	MYRIP	MYRIP;EIF1B-AS1
chr3	40057927	40058109	MYRIP	MYRIP;EIF1B-AS1
chr3	40137658	40137824	MYRIP	MYRIP;EIF1B-AS1
chr3	42376400	42376669	LYZL4	LYZL4
chr3	44125373	44125613	MIR138-1	MIR138-1
chr3	44885761	44885980	TGM4	TMEM42;ZDHHC3;KIF15;MIR564;TGM4
chr3	45012101	45012220	EXOSC7	EXOSC7;ZDHHC3;CLEC3B
chr3	45024671	45024982	CLEC3B	EXOSC7;ZDHHC3;CLEC3B
chr3	45084912	45085189	CDCP1	CDCP1;CLEC3B
chr3	45113791	45113974	CDCP1	CDCP1
chr3	45131273	45131477	CDCP1	CDCP1
chr3	45446788	45446919	LARS2	LARS2-AS1;LARS2
chr3	45659631	45660017	LIMD1	SACM1L;LIMD1-AS1;LIMD1
chr3	45668001	45668364	LIMD1	SACM1L;LIMD1-AS1;LIMD1
chr3	45985953	45986196	FYCO1	CXCR6;XCR1;FYCO1
chr3	45988866	45989117	FYCO1	CXCR6;XCR1;FYCO1
chr3	45993124	45993302	FYCO1	CXCR6;XCR1;FYCO1
chr3	46216211	46216348	CCR1	CCR1;CCR3
chr3	46228253	46228635	CCR3	CCR1;CCR3
chr3	46490072	46490258	RTP3	LTF;LRRC2;RTP3
chr3	47985466	47985662	MAP4	MAP4
chr3	48086784	48086953	MAP4	MAP4
chr3	48466040	48466139	TREX1	ATRIP-TREX1;TREX1;SHISA5;TMA7;PLXNB1;CCDC51;ATRIP
chr3	48598481	48598844	UQCRC1	MIR711;MIR4793;MIR6823;MIR6824;COL7A1;CELSR3;TMEM89;PFKFB4;SLC26A6;UQCRC1;UCN2
chr3	49351777	49352019	GPX1	GPX1;RHOA;USP4
chr3	50671449	50671599	LINC02019	MIR4787;DOCK3;MAPKAPK3
chr3	51432731	51432833	RBM15B	DOCK3;RBM15B;MANF;DCAF1
chr3	52062736	52062885	DUSP7	DUSP7;POC1A
chr3	52973848	52974061	SFMBT1	SFMBT1;RFT1
chr3	54353967	54354495	CACNA2D3	CACNA2D3
chr3	54427833	54428216	CACNA2D3	CACNA2D3
chr3	54660856	54661049	ESRG	CACNA2D3;ESRG
chr3	54746924	54747074	ESRG	CACNA2D3
chr3	54756203	54756528	ESRG	CACNA2D3
chr3	54960770	54961106	LRTM1	CACNA2D3;LRTM1
chr3	55191981	55192418	LINC02017	LINC02017
chr3	55201916	55202241	LINC02017	LINC02017
chr3	55521738	55521968	WNT5A	ERC2;WNT5A
chr3	55742166	55742608	ERC2	ERC2
chr3	55790993	55791244	ERC2	ERC2
chr3	55885851	55886094	MIR3938	MIR3938;ERC2
chr3	55891628	55892044	MIR3938	MIR3938;ERC2
chr3	55893153	55893414	MIR3938	MIR3938;ERC2
chr3	56291383	56291612	ERC2	ERC2
chr3	57150909	57151131	IL17RD	IL17RD;HESX1
chr3	57889974	57890124	SLMAP	SLMAP
chr3	57918012	57918394	SLMAP	SLMAP
chr3	58629083	58629229	FAM107A	FAM3D-AS1;FAM107A;FAM3D
chr3	58924708	58924967	CFAP20DC	CFAP20DC-AS1;CFAP20DC
chr3	59809016	59809187	CFAP20DC-DT	FHIT
chr3	59820471	59820703	CFAP20DC-DT	FHIT
chr3	60064869	60065138	FHIT	FHIT
chr3	60267461	60267665	FHIT	FHIT
chr3	60365318	60365618	MIR548BB	FHIT
chr3	60708119	60708374	MIR548BB	FHIT
chr3	62601449	62601846	CADPS	CADPS
chr3	62607278	62607517	CADPS	CADPS
chr3	62607673	62607975	CADPS	CADPS
chr3	63523235	63523406	SYNPR-AS1	SYNPR-AS1;SYNPR
chr3	63655566	63655891	SNTN	SNTN;SYNPR
chr3	64178584	64178710	PRICKLE2-AS3	PRICKLE2-AS3;PRICKLE2
chr3	64462478	64462639	PRICKLE2	PRICKLE2
chr3	65568598	65568818	MAGI1	MAGI1
chr3	65955987	65956431	MAGI1-IT1	MAGI1-AS1;MAGI1-IT1;MAGI1
chr3	66098422	66098578	SLC25A26	SLC25A26
chr3	66154639	66154945	SLC25A26	SLC25A26
chr3	67531155	67531341	SUCLG2	SUCLG2
chr3	67543011	67543214	SUCLG2	SUCLG2
chr3	67976750	67977224	TAFA1	SUCLG2-AS1;TAFA1
chr3	67993539	67993658	TAFA1	SUCLG2-AS1;TAFA1
chr3	68235424	68235593	LOC107986019	TAFA1
chr3	69330025	69330233	FRMD4B	FRMD4B
chr3	69771269	69771524	MITF	MITF
chr3	70242401	70242646	MDFIC2	SAMMSON;MDFIC2
chr3	70281548	70282045	MDFIC2	SAMMSON;MDFIC2
chr3	70433036	70433356	MDFIC2	SAMMSON
chr3	70435403	70435717	MDFIC2	SAMMSON
chr3	71087378	71087737	FOXP1	FOXP1
chr3	71102217	71102509	FOXP1	FOXP1
chr3	71111801	71112058	FOXP1	FOXP1
chr3	71510625	71510830	FOXP1	MIR1284;FOXP1;EIF4E3
chr3	71510947	71511339	FOXP1	MIR1284;FOXP1;EIF4E3
chr3	71578493	71578659	FOXP1	MIR1284;FOXP1;EIF4E3
chr3	71580011	71580238	FOXP1	MIR1284;FOXP1;EIF4E3
chr3	72027929	72028108	LINC00877	LINC00877
chr3	72129654	72129977	LINC00870	LINC00870;LINC00877
chr3	72143341	72143520	LINC00870	LINC00870;LINC00877
chr3	72221108	72221312	LINC00877	LINC00870;LINC00877
chr3	72830504	72830772	SHQ1	SHQ1
chr3	73071049	73071364	PPP4R2	PPP4R2;EBLN2
chr3	73453755	73454135	PDZRN3	PDZRN3
chr3	73469531	73469898	PDZRN3	PDZRN3
chr3	73490753	73491082	PDZRN3	PDZRN3
chr3	73547139	73547368	PDZRN3	PDZRN3
chr3	75388576	75388865	FAM86DP	LINC02018;FAM86DP
chr3	75816915	75817238	ZNF717	ZNF717
chr3	76021521	76021720	ROBO2	ROBO2
chr3	76122138	76122413	ROBO2	ROBO2
chr3	78690918	78691204	ROBO1	ROBO1
chr3	78941677	78941962	ROBO1	ROBO1
chr3	79168128	79168471	ROBO1	ROBO1
chr3	79247784	79248025	LOC101927374	ROBO1
chr3	79297298	79297612	LOC101927374	ROBO1
chr3	81443717	81444003	GBE1	GBE1
chr3	81741359	81741534	GBE1	GBE1
chr3	86937620	86937817	LOC105377196	VGLL3
chr3	93844036	93844210	PROS1	PROS1
chr3	96942154	96942400	EPHA6	EPHA6
chr3	96961662	96961817	EPHA6	EPHA6
chr3	98563704	98563860	CPOX	CPOX;GPR15;CLDND1
chr3	98593660	98593996	CPOX	CPOX;CLDND1
chr3	98785007	98785284	ST3GAL6	ST3GAL6;DCBLD2
chr3	99637457	99637718	COL8A1	COL8A1
chr3	99865348	99865824	FILIP1L	FILIP1L;CMSS1
chr3	99962818	99963025	MIR3921	MIR3921;FILIP1L;CMSS1
chr3	100002992	100003388	MIR3921	MIR3921;FILIP1L;CMSS1
chr3	100024881	100025239	MIR3921	FILIP1L;CMSS1
chr3	100047457	100047664	FILIP1L	FILIP1L;CMSS1
chr3	100059818	100059936	FILIP1L	FILIP1L;CMSS1
chr3	100104283	100104486	FILIP1L	FILIP1L;CMSS1
chr3	100385731	100385942	TOMM70	LNP1;NIT2;TOMM70
chr3	100810760	100810988	ABI3BP	ABI3BP
chr3	100900775	100900929	ABI3BP	ABI3BP
chr3	102156569	102156860	ZPLD1	ZPLD1
chr3	102179601	102179874	ZPLD1	ZPLD1
chr3	102190010	102190252	ZPLD1	ZPLD1
chr3	105823500	105823792	CBLB	CBLB
chr3	105915617	105915894	CBLB	CBLB
chr3	106861848	106861978	LOC105374029	LINC00882
chr3	106862176	106862391	LOC105374029	LINC00882
chr3	107198601	107198925	LINC00882	LINC00882;DUBR
chr3	107222938	107223269	DUBR	LINC00882;LOC101929579;DUBR
chr3	111605040	111605309	ZBED2	CD96;ZBED2
chr3	111729541	111729859	PHLDB2	PLCXD2;PHLDB2
chr3	111739335	111739565	PHLDB2	PLCXD2;PHLDB2
chr3	112061306	112061559	TMPRSS7	TAGLN3;TMPRSS7;C3orf52
chr3	112542777	112543017	ATG3	BTLA;SLC35A5;ATG3
chr3	112579816	112580014	SLC35A5	CCDC80;SLC35A5;ATG3
chr3	112676803	112677106	CCDC80	CCDC80
chr3	112687681	112687831	CCDC80	LINC02042;CCDC80
chr3	113096603	113096931	LOC102723430	LINC02044
chr3	113184076	113184259	LINC02044	LINC02044;BOC
chr3	113262163	113262382	BOC	CFAP44;BOC
chr3	113830613	113830944	GRAMD1C	ATP6V1A;GRAMD1C
chr3	113867692	113867860	GRAMD1C	GRAMD1C
chr3	114214501	114214655	LOC107986115	DRD3;ZNF80
chr3	114216191	114216538	LOC107986115	DRD3;ZNF80
chr3	114216774	114216981	LOC107986115	DRD3;ZNF80
chr3	114879417	114879556	ZBTB20-AS3	ZBTB20-AS3;ZBTB20
chr3	115766630	115766873	LSAMP	GAP43;LSAMP
chr3	117036378	117036541	LSAMP	LSAMP
chr3	117188871	117189060	LSAMP	LSAMP
chr3	117681628	117681923	LINC02024	LINC02024
chr3	117706876	117707013	LOC101926953	LINC02024
chr3	118818428	118818709	LOC105374060	LOC105374060
chr3	119176284	119176496	UPK1B	B4GALT4-AS1;IGSF11;TEX55;UPK1B;B4GALT4
chr3	119184842	119184992	UPK1B	B4GALT4-AS1;IGSF11;TEX55;UPK1B;B4GALT4
chr3	119304247	119304427	ARHGAP31	B4GALT4-AS1;ARHGAP31-AS1;ARHGAP31
chr3	119585848	119586229	ADPRH	ADPRH;PLA1A;CD80
chr3	119769906	119770180	NR1I2	NR1I2;CFAP91
chr3	120013667	120013836	GSK3B	GSK3B
chr3	120173400	120173635	GPR156	GPR156
chr3	120177224	120177463	GPR156	GPR156
chr3	120439055	120439314	LOC107986121	FSTL1;MIR198
chr3	120471761	120472059	FSTL1	FSTL1
chr3	120498975	120499246	FSTL1	FSTL1
chr3	120621621	120621909	HGD	HGD;NDUFB4
chr3	120623128	120623677	HGD	HGD;NDUFB4
chr3	120785939	120786101	RABL3	LINC02049;RABL3;GTF2E1
chr3	123344189	123344460	ADCY5	ADCY5
chr3	123728047	123728224	MYLK	MYLK-AS2;MYLK
chr3	123818874	123819199	MYLK	MYLK
chr3	123834681	123835055	MYLK	MYLK
chr3	124168256	124168692	MIR5002	MIR5002;KALRN
chr3	124283248	124283699	KALRN	KALRN
chr3	124669527	124669737	KALRN	KALRN
chr3	124886513	124886865	ITGB5	ITGB5;MUC13
chr3	124985518	124985718	HEG1	MUC13;HEG1
chr3	124998486	124998732	HEG1	MUC13;HEG1
chr3	125052587	125052943	HEG1	HEG1;SLC12A8
chr3	125300504	125300640	ZNF148	ZNF148
chr3	126932009	126932437	CHCHD6	CHCHD6
chr3	126986144	126986265	PLXNA1	PLXNA1;CHCHD6
chr3	127697882	127698288	MGLL	MGLL;PODXL2;ABTB1
chr3	127735404	127735667	MGLL	MGLL
chr3	127748083	127748441	MGLL	MGLL
chr3	127953282	127953498	KBTBD12	MGLL;KBTBD12
chr3	128060828	128061365	SEC61A1	RUVBL1-AS1;MGLL;SEC61A1;RUVBL1
chr3	128946539	128946688	CFAP92	ACAD9;CFAP92
chr3	129388845	129389133	RPL32P3	RPL32P3;IFT122;SNORA7B;MBD4;EFCAB12
chr3	129596259	129596551	PLXND1	H1-8;PLXND1
chr3	129609851	129610106	PLXND1	TMCC1;PLXND1
chr3	130573914	130574046	COL6A6	COL6A6
chr3	130594836	130595065	COL6A6	COL6A6
chr3	130963985	130964330	ATP2C1	ATP2C1;ASTE1
chr3	131036274	131036502	NEK11	ATP2C1;ASTE1;NEK11
chr3	132134649	132134969	CPNE4	CPNE4
chr3	133394715	133394980	BFSP2	TMEM108;BFSP2;BFSP2-AS1
chr3	134242729	134242976	RYK	RYK
chr3	134651741	134651983	KY	EPHB1;KY;CEP63
chr3	134652324	134652573	KY	EPHB1;KY;CEP63
chr3	136397036	136397296	STAG1	STAG1
chr3	136786615	136786782	SLC35G2	NCK1-DT;STAG1;SLC35G2
chr3	136893868	136894083	NCK1-DT	NCK1-DT;NCK1;SLC35G2
chr3	138082656	138082819	DZIP1L	DZIP1L;A4GNT;CLDN18
chr3	138686890	138687134	PIK3CB	PIK3CB
chr3	138694365	138694751	PIK3CB	PIK3CB
chr3	138697074	138697312	PIK3CB	PIK3CB
chr3	138774421	138774921	PIK3CB	PIK3CB
chr3	139200080	139200281	MRPS22	MRPS22
chr3	139302404	139302700	MRPS22	MRPS22
chr3	139780637	139780846	NMNAT3	LOC100507291
chr3	140223600	140223932	LOC105374132	CLSTN2
chr3	140527146	140527413	CLSTN2-AS1	CLSTN2-AS1;CLSTN2
chr3	141337380	141337727	ZBTB38	ZBTB38;PXYLP1
chr3	142218821	142219190	GK5	GK5
chr3	142275941	142276336	GK5	XRN1
chr3	142319060	142319521	XRN1	XRN1
chr3	142850390	142850695	PCOLCE2	PCOLCE2;TRPC1
chr3	143146910	143147092	CHST2	CHST2
chr3	143302789	143302946	SLC9A9-AS1	SLC9A9-AS1;SLC9A9
chr3	144011383	144011608	DIPK2A	DIPK2A
chr3	144053055	144053482	DIPK2A	DIPK2A
chr3	146160241	146160537	PLOD2	PLOD2;PLSCR4
chr3	146241726	146242201	PLSCR4	PLSCR4
chr3	146390990	146391328	PLSCR2	PLSCR2
chr3	146466654	146466834	PLSCR2	PLSCR1;PLSCR2
chr3	146529013	146529250	PLSCR1	PLSCR5;PLSCR1;PLSCR2
chr3	148712062	148712234	AGTR1	AGTR1
chr3	148930892	148931030	LOC107986045	CPA3
chr3	149013744	149013914	GYG1	GYG1;HLTF
chr3	149152013	149152194	HPS3	HLTF-AS1;CP;HPS3
chr3	149300263	149300474	LOC107986140	TM4SF18
chr3	149442864	149443279	TM4SF4	TM4SF4
chr3	149448524	149448767	TM4SF4	TM4SF4
chr3	149462667	149463086	TM4SF4	TM4SF4
chr3	149501620	149501920	TM4SF4	WWTR1;TM4SF4
chr3	149607648	149607921	WWTR1	WWTR1
chr3	149615836	149616149	WWTR1	WWTR1-AS1;WWTR1
chr3	149620576	149620808	WWTR1	WWTR1-AS1;WWTR1
chr3	149621313	149621555	WWTR1	WWTR1-AS1;WWTR1
chr3	150081979	150082318	LINC01998	LOC105374313;PFN2
chr3	150097562	150097809	LOC105374313	LOC105374313;PFN2
chr3	150115002	150115219	LOC105374313	LOC105374313
chr3	150449523	150449765	TSC22D2	TSC22D2
chr3	151301831	151302076	MED12L	MED12L;P2RY13;GPR87;P2RY12;P2RY14
chr3	151357034	151357381	P2RY12	MED12L;P2RY13;GPR87;P2RY12
chr3	151709981	151710116	AADACL2	AADACL2-AS1;AADACL2
chr3	151864747	151864980	SUCNR1	AADACL2-AS1;AADAC;SUCNR1
chr3	151901376	151901629	AADACL2-AS1	AADACL2-AS1;SUCNR1
chr3	152272727	152273004	MBNL1-AS1	MBNL1-AS1;MBNL1
chr3	152307168	152307371	MBNL1	MBNL1-AS1;MBNL1;TMEM14EP
chr3	152325150	152325286	TMEM14EP	MBNL1;TMEM14EP
chr3	152331189	152331549	TMEM14EP	MBNL1;TMEM14EP
chr3	153350426	153350710	LOC105374166	LINC02006
chr3	155275254	155275416	STRIT1	STRIT1;LINC01487
chr3	155946204	155946546	GMPS	GMPS
chr3	156691921	156692219	TIPARP	TIPARP
chr3	156817075	156817368	LINC00886	LEKR1;PA2G4P4;LINC00886
chr3	157201813	157202017	LOC101928236	CCNL1
chr3	157260958	157261211	LOC105374179	VEPH1
chr3	157311826	157312023	VEPH1	VEPH1
chr3	157360067	157360434	VEPH1	VEPH1
chr3	157460272	157460617	VEPH1	PTX3;VEPH1
chr3	157581433	157581691	SLC66A1L	SLC66A1L;VEPH1
chr3	158471840	158472019	MLF1-DT	RSRC1
chr3	158709585	158710031	RARRES1	LXN;RARRES1;MFSD1;GFM1
chr3	158711987	158712275	RARRES1	LXN;RARRES1;MFSD1;GFM1
chr3	158723206	158723630	MFSD1	RARRES1;MFSD1;GFM1
chr3	158788596	158788828	MFSD1	MFSD1
chr3	159082614	159082850	IQCJ-SCHIP1	IQCJ-SCHIP1;IQCJ
chr3	159169943	159170087	IQCJ-SCHIP1	IQCJ-SCHIP1;IQCJ
chr3	159732827	159733179	SCHIP1	IQCJ-SCHIP1;IQCJ-SCHIP1-AS1;SCHIP1
chr3	159787174	159787428	IQCJ-SCHIP1-AS1	IQCJ-SCHIP1;IQCJ-SCHIP1-AS1;SCHIP1
chr3	159872448	159872623	SCHIP1	IQCJ-SCHIP1;IL12A-AS1;SCHIP1
chr3	159938755	159939093	IL12A	IQCJ-SCHIP1;IL12A-AS1;SCHIP1;IL12A
chr3	160150169	160150397	IL12A-AS1	IL12A-AS1
chr3	160372752	160373119	IFT80	TRIM59-IFT80;SMC4;MIR15B;MIR16-2;IFT80
chr3	160473225	160473502	TRIM59-IFT80	TRIM59-IFT80;SMC4;TRIM59;KPNA4;SCARNA7
chr3	160474538	160474741	TRIM59-IFT80	TRIM59-IFT80;SMC4;TRIM59;KPNA4;SCARNA7
chr3	160577790	160577948	KPNA4	KPNA4
chr3	160698018	160698370	ARL14	ARL14
chr3	161142613	161142805	B3GALNT1	NMD3;B3GALNT1
chr3	161181459	161181643	NMD3	NMD3
chr3	161266700	161266862	NMD3	NMD3
chr3	161444146	161444352	LINC02067	LINC02067
chr3	163315824	163316115	LINC01192	LINC01192
chr3	163327169	163327360	LINC01192	LINC01192
chr3	163347799	163348322	LINC01192	LINC01192
chr3	164208135	164208311	MIR1263	MIR1263
chr3	164208923	164209195	MIR1263	MIR1263
chr3	165233399	165233843	LINC01322	LINC01322;SLITRK3
chr3	165523903	165524079	LINC01322	LINC01322
chr3	167999273	167999440	GOLIM4	GOLIM4
chr3	168118124	168118283	GOLIM4	GOLIM4
chr3	168398742	168399046	EGFEM1P	EGFEM1P
chr3	168424219	168424665	EGFEM1P	EGFEM1P
chr3	168801994	168802163	EGFEM1P	EGFEM1P
chr3	168803613	168804082	EGFEM1P	EGFEM1P
chr3	168884506	168884750	LINC02082	LINC02082
chr3	169526374	169526617	MECOM-AS1	MECOM-AS1;MECOM
chr3	170724600	170724928	SLC7A14-AS1	SLC7A14-AS1;CLDN11
chr3	170802512	170803073	RPL22L1	SLC7A14-AS1;CLDN11
chr3	170975971	170976361	SLC2A2	SLC2A2
chr3	171261575	171261796	TNIK	TNIK
chr3	171284319	171284623	TNIK	TNIK
chr3	171801982	171802246	PLD1	TMEM212-AS1;TMEM212;PLD1
chr3	171804927	171805321	PLD1	TMEM212-AS1;TMEM212;PLD1
chr3	171967905	171968280	LOC105374217	TMEM212
chr3	172129913	172130386	FNDC3B	FNDC3B
chr3	172140676	172140860	LOC107986153	FNDC3B
chr3	172454304	172454443	GHSR	GHSR
chr3	172524706	172524860	TNFSF10	LINC02068;TNFSF10
chr3	173599703	173599957	NLGN1	NLGN1
chr3	173660880	173661090	NLGN1	NLGN1
chr3	173739723	173739977	NLGN1	NLGN1
chr3	173938268	173938445	NLGN1-AS1	NLGN1-AS1;NLGN1
chr3	174090722	174091038	NLGN1	NLGN1
chr3	174198275	174198588	NLGN1	NLGN1
chr3	174329206	174329625	NLGN1	NLGN1
chr3	174533363	174533657	NAALADL2	NAALADL2
chr3	174678426	174678745	NAALADL2	NAALADL2
chr3	174767975	174768333	NAALADL2	NAALADL2
chr3	175041532	175041711	NAALADL2-AS3	NAALADL2-AS3;NAALADL2
chr3	175258723	175259055	NAALADL2	NAALADL2-AS2;NAALADL2
chr3	175356814	175357108	MIR4789	MIR4789;NAALADL2
chr3	175383821	175384225	MIR4789	MIR4789;NAALADL2
chr3	176861168	176861430	LINC01209	LINC01209
chr3	177062513	177062662	TBL1XR1	TBL1XR1
chr3	177126099	177126339	TBL1XR1	TBL1XR1
chr3	177146616	177146844	TBL1XR1	TBL1XR1
chr3	177337546	177337908	LINC00501	LINC00501
chr3	177426085	177426268	LINC00578	LINC00578
chr3	177526496	177526736	LINC00578	LINC00578
chr3	177731880	177732076	LINC00578	LINC00578
chr3	177764543	177764893	LINC00578	LINC00578
chr3	177765072	177765243	LINC00578	LINC00578
chr3	177770879	177771205	LINC02015	LINC00578;LINC02015
chr3	177792782	177793006	LINC02015	LINC00578;LINC02015
chr3	177801362	177801667	LINC02015	LINC00578;LINC02015
chr3	177836020	177836327	LINC02015	LINC02015
chr3	177928323	177928487	LINC02015	LINC02015
chr3	178703414	178704005	KCNMB2-AS1	KCNMB2;KCNMB2-AS1
chr3	178777747	178778026	KCNMB2-AS1	KCNMB2;KCNMB2-AS1
chr3	178847280	178847482	KCNMB2-AS1	KCNMB2;KCNMB2-AS1
chr3	179196151	179196392	PIK3CA	LOC101928739;KCNMB3;PIK3CA
chr3	179967642	179967987	PEX5L	PEX5L-AS2;PEX5L
chr3	179969539	179969690	PEX5L	PEX5L-AS2;PEX5L
chr3	182787492	182787671	ATP11B-DT	ATP11B
chr3	183100511	183100697	MCCC1	LAMP3;MCCC1
chr3	183844693	183844952	PARL	MIR4448;YEATS2-AS1;PARL;YEATS2;MAP6D1
chr3	184066372	184066528	HTR3C	ABCC5;HTR3E-AS1;HTR3C;HTR3D;HTR3E
chr3	184078973	184079125	HTR3E	HTR3E-AS1;HTR3C;HTR3D;HTR3E
chr3	184096970	184097190	HTR3E	HTR3E-AS1;HTR3C;HTR3E;EIF2B5
chr3	184168413	184168631	DVL3	AP2M1;DVL3;ABCF3;EIF2B5
chr3	185549164	185549442	LIPH	LIPH;SENP2
chr3	186283143	186283302	DGKG	DGKG
chr3	186287698	186288115	DGKG	DGKG
chr3	186365414	186365822	DGKG	DGKG
chr3	186432338	186432549	LINC02020	LINC02020;LINC02052
chr3	186606335	186606601	AHSG	AHSG;FETUB;DNAJB11;TBCCD1
chr3	186821892	186822277	LINC02043	MIR1248;ADIPOQ-AS1;LINC02043;SNORA63B;EIF4A2;RFC4;SNORA63;SNORD2;SNORA4;SNORA81;ADIPOQ
chr3	187165126	187165338	RPL39L	LOC101929106;RPL39L;RTP1
chr3	187174090	187174271	RPL39L	LOC101929106;RPL39L;RTP1;MASP1
chr3	187186686	187187098	RPL39L	LOC101929106;RPL39L;RTP1;MASP1
chr3	187261594	187261901	MASP1	LOC101929130;MASP1
chr3	187264055	187264430	MASP1	LOC101929130;MASP1
chr3	187403820	187404251	RTP4	LINC02041;RTP4
chr3	187759657	187759808	BCL6	LOC100131635;BCL6
chr3	188021494	188021978	LOC107986166	LINC01991
chr3	188244439	188244641	LPP	LPP
chr3	188260248	188260729	LPP	LPP
chr3	188270362	188270778	LPP	LPP
chr3	188272487	188272936	LPP	LPP
chr3	188362436	188362766	LPP	LPP
chr3	188486267	188486501	LPP	LPP
chr3	188491221	188491534	LPP	LPP
chr3	188507318	188507603	LPP	LPP
chr3	188624342	188624554	LPP	LPP
chr3	188627799	188628142	LPP	LPP
chr3	188796436	188796731	LPP	LPP
chr3	188800677	188800888	LPP	LPP
chr3	188950725	188951094	TPRG1-AS1	TPRG1-AS1;TPRG1
chr3	190003594	190004173	P3H2	P3H2
chr3	190152042	190152412	P3H2	P3H2-AS1;P3H2
chr3	190364441	190364652	CLDN16	CLDN16;CLDN1
chr3	190382224	190382506	CLDN16	CLDN16;TMEM207
chr3	190811960	190812076	GMNC	GMNC
chr3	191236459	191236906	OSTN-AS1	OSTN-AS1;UTS2B;OSTN
chr3	191330409	191330604	UTS2B	CCDC50;UTS2B
chr3	191331561	191331731	UTS2B	CCDC50;UTS2B
chr3	192353215	192353353	FGF12	FGF12
chr3	192918128	192918344	MB21D2	MB21D2
chr3	193301371	193301763	ATP13A5-AS1	ATP13A5-AS1;ATP13A5;PLAAT1
chr3	194003297	194003514	LINC02026	DPPA2P3;LINC02028;LINC02026
chr3	194136378	194136499	HES1	HES1
chr3	194494388	194494637	ATP13A3	LINC00884;ATP13A3
chr3	194503205	194503459	ATP13A3	LINC00884;ATP13A3
chr3	194593405	194593737	TMEM44	TMEM44-AS1;LSG1;TMEM44
chr3	194598716	194598993	TMEM44	TMEM44-AS1;LSG1;TMEM44
chr3	195105343	195105598	XXYLT1-AS1	MIR3137;XXYLT1-AS1;XXYLT1-AS2;XXYLT1
chr3	195117986	195118322	XXYLT1	MIR3137;XXYLT1-AS1;XXYLT1-AS2;XXYLT1
chr3	195119411	195120085	XXYLT1	MIR3137;XXYLT1-AS1;XXYLT1-AS2;XXYLT1
chr3	195128802	195129107	MIR3137	MIR3137;XXYLT1-AS1;XXYLT1-AS2;XXYLT1
chr3	195159944	195160203	XXYLT1	MIR3137;XXYLT1-AS2;XXYLT1
chr3	195210723	195210862	XXYLT1	XXYLT1
chr3	195302560	195302722	ACAP2	XXYLT1;ACAP2
chr3	195896718	195896994	TNK2	TNK2-AS1;TNK2;LINC01983;MIR6829
chr3	196389060	196389218	UBXN7	UBXN7-AS1;UBXN7
chr3	196793137	196793653	PAK2	PAK2
chr3	197487899	197488186	LINC02012	LINC02012;BDH1
chr3	198143631	198144049	FAM157A	FAM157A
chr20	616686	616868	TCF15	SRXN1;TCF15;SCRT2
chr20	1242620	1242803	RAD21L1	C20orf202;RAD21L1;SNPH
chr20	1669583	1669713	SIRPG	SIRPG-AS1;SIRPB1;SIRPB3P;SIRPG
chr20	3088133	3088287	AVP	UBOX5-AS1;UBOX5;GNRH2;OXT;AVP;PTPRA;MRPS26
chr20	4926227	4926439	SLC23A2	SLC23A2
chr20	6162245	6162449	FERMT1	FERMT1
chr20	6418855	6419104	CASC20	CASC20
chr20	6466440	6466759	CASC20	CASC20
chr20	6519623	6519946	CASC20	CASC20
chr20	6526070	6526204	CASC20	CASC20
chr20	6533446	6533809	CASC20	CASC20
chr20	6576247	6576529	CASC20	CASC20
chr20	7151932	7152086	LINC01428	LINC01428
chr20	7196551	7196732	LINC01428	LINC01428
chr20	8144746	8144882	PLCB1	PLCB1
chr20	8148666	8148867	PLCB1	PLCB1
chr20	8155391	8155684	PLCB1	PLCB1
chr20	8156586	8156875	PLCB1	PLCB1
chr20	8218919	8219089	PLCB1-IT1	PLCB1-IT1;PLCB1
chr20	8783879	8783990	PLCB1	PLCB1;RNU105B
chr20	9072440	9072631	PLCB4	PLCB4
chr20	9294209	9294421	PLCB4	PLCB4
chr20	9408749	9409126	PLCB4	PLCB4
chr20	9409452	9409775	PLCB4	PLCB4
chr20	9699278	9699475	LOC105372523	PAK5
chr20	10093052	10093461	SNAP25-AS1	SNAP25-AS1;PARAL1;ANKEF1
chr20	10115339	10115523	SNAP25	SNAP25-AS1
chr20	10289362	10289490	SNAP25	SNAP25-AS1;SNAP25
chr20	10314343	10314582	SNAP25	SNAP25-AS1;SNAP25
chr20	10322305	10322547	SNAP25	SNAP25-AS1;SNAP25
chr20	10376266	10376467	SNAP25-AS1	SNAP25-AS1;MKKS
chr20	10519674	10519993	SLX4IP	SLX4IP
chr20	10558916	10559185	SLX4IP	SLX4IP
chr20	10560783	10561041	SLX4IP	SLX4IP
chr20	10573298	10573540	SLX4IP	SLX4IP
chr20	10586392	10586674	SLX4IP	SLX4IP
chr20	10591937	10592214	SLX4IP	SLX4IP;JAG1
chr20	10596719	10597162	SLX4IP	SLX4IP;JAG1
chr20	10637066	10637294	JAG1	MIR6870;SLX4IP;JAG1
chr20	10715098	10715281	LINC01752	LINC01752;JAG1
chr20	10716994	10717098	LINC01752	LINC01752;JAG1
chr20	10761257	10761568	LINC01752	LINC01752
chr20	10861181	10861364	LOC101929413	LOC101929413
chr20	10923115	10923382	LOC101929413	LOC101929413
chr20	11235054	11235338	LOC339593	LOC339593
chr20	11807460	11807776	LINC00687	LINC00687
chr20	11822189	11822408	LINC00687	LINC00687
chr20	12936539	12936845	LOC102606466	LINC01723;LINC01722;LOC102606466
chr20	12969300	12969610	LINC01722	LINC01723;LINC01722;LOC102606466;SPTLC3
chr20	13042035	13042390	SPTLC3	LINC01723;SPTLC3
chr20	13348339	13348523	ISM1-AS1	ISM1;TASP1
chr20	13349287	13349449	ISM1-AS1	ISM1;TASP1
chr20	14070017	14070192	SEL1L2	MACROD2
chr20	14445489	14445631	MACROD2	MACROD2
chr20	14556407	14556560	MACROD2-IT1	MACROD2;MACROD2-IT1
chr20	15703138	15703617	MACROD2	MACROD2
chr20	16301997	16302274	KIF16B	KIF16B
chr20	16368709	16368963	KIF16B	KIF16B
chr20	16580062	16580437	KIF16B	KIF16B
chr20	19230220	19230354	SLC24A3	SLC24A3-AS1;SLC24A3
chr20	19252687	19252908	SLC24A3-AS1	SLC24A3-AS1;SLC24A3
chr20	19260787	19260961	SLC24A3-AS1	SLC24A3-AS1;SLC24A3
chr20	19288149	19288474	SLC24A3-AS1	SLC24A3-AS1;SLC24A3
chr20	19460515	19460764	SLC24A3-AS1	SLC24A3
chr20	19784163	19784752	RIN2	RIN2
chr20	19812135	19812310	RIN2	RIN2
chr20	19817103	19817253	RIN2	RIN2
chr20	21125922	21126154	KIZ	KIZ-AS1;LINC00237;KIZ
chr20	22430126	22430274	LOC284788	LOC284788
chr20	22700522	22700780	LINC01747	LINC01747
chr20	23920193	23920471	CST5	CST5
chr20	24106252	24106493	LINC01721	LINC01721
chr20	25310913	25311160	ABHD12	ABHD12;PYGB
chr20	28562613	28563113	FRG1CP	FRG1CP
chr20	28602679	28602878	FRG1CP	FRG1CP
chr20	29497198	29497371	FRG1EP	FRG1EP
chr20	31605110	31605436	ID1	MIR3193;HM13-AS1;ID1;HM13;COX4I2
chr20	31704551	31704899	BCL2L1	ABALON;TPX2;BCL2L1
chr20	31764685	31764899	TPX2	ABALON;TPX2;BCL2L1
chr20	32325819	32326188	ASXL1	ASXL1;KIF3B
chr20	32343557	32343845	ASXL1	ASXL1;KIF3B
chr20	32708068	32708274	C20orf203	COMMD7;C20orf203
chr20	33373754	33374189	CDK5RAP1	CDK5RAP1;SNTA1
chr20	34222273	34222507	ASIP	AHCY;ASIP
chr20	36035991	36036247	NORAD	CNBD2;EPB41L1;NORAD
chr20	37324099	37324266	LOC105372606	MANBAL;SRC
chr20	38110160	38110415	TGM2	RPRD1B;TGM2
chr20	38257681	38257894	LOC149684	LOC149684;BPI;KIAA1755
chr20	38275982	38276214	KIAA1755	LOC149684;BPI;KIAA1755
chr20	38291166	38291472	BPI	LOC149684;BPI;KIAA1755
chr20	38766169	38766300	ACTR5	SLC32A1;PPP1R16B;ACTR5
chr20	40010591	40010969	LINC01370	LINC01370
chr20	40651110	40651495	MAFB	MAFB
chr20	41080961	41081201	TOP1	PLCG1-AS1;TOP1
chr20	41632022	41632276	CHD6	CHD6
chr20	44494416	44494638	TTPAL	LINC01430;SERINC3;PKIG;LINC01620;TTPAL
chr20	45919740	45919917	PLTP	SPATA25;NEURL2;ZSWIM3;PLTP;CTSA;ZNF335;PCIF1;ZSWIM1
chr20	46558632	46558782	OCSTAMP	OCSTAMP;ZNF334;SLC13A3
chr20	46946119	46946579	EYA2	EYA2
chr20	46946873	46947132	EYA2	EYA2
chr20	46954319	46954702	EYA2	EYA2
chr20	48722953	48723098	PREX1	PREX1
chr20	48791668	48791887	PREX1	PREX1
chr20	48824034	48824373	PREX1	PREX1
chr20	48841961	48842126	LOC105372648	PREX1
chr20	49268671	49268865	ZNFX1	SNORD12B;SNORD12C;KCNB1;ZFAS1;DDX27;ZNFX1;SNORD12
chr20	49569868	49570012	PTGIS	PTGIS
chr20	49580564	49580848	PTGIS	PTGIS
chr20	49583597	49584110	PTGIS	PTGIS;B4GALT5
chr20	49866280	49866449	SLC9A8	SLC9A8;SPATA2
chr20	49948770	49949127	RNF114	RNF114;SNAI1;SPATA2
chr20	50251978	50252160	LOC105372656	PELATON;LINC01271;LINC01270
chr20	50979960	50980193	DPM1	ADNP-AS1;ADNP;MOCS3;KCNG1;DPM1
chr20	51487851	51488194	MIR3194	MIR3194;NFATC2
chr20	51533756	51534171	NFATC2	NFATC2
chr20	53893338	53893698	SUMO1P1	SUMO1P1;BCAS1
chr20	53907195	53907469	SUMO1P1	SUMO1P1;BCAS1
chr20	54048661	54048800	BCAS1	MIR4756;BCAS1
chr20	54132765	54133146	CYP24A1	CYP24A1
chr20	54255261	54255456	PFDN4	PFDN4
chr20	58512928	58513191	APCDD1L	APCDD1L-DT;APCDD1L
chr20	58523047	58523214	APCDD1L-DT	APCDD1L-DT;APCDD1L
chr20	58547774	58548005	APCDD1L-DT	APCDD1L-DT;APCDD1L
chr20	58571634	58571945	APCDD1L-DT	APCDD1L-DT
chr20	58572134	58572446	APCDD1L-DT	APCDD1L-DT
chr20	61437221	61437411	LOC105372703	CDH4
chr21	13438757	13438896	MIR3156-3	MIR3156-3
chr21	15059055	15059206	NRIP1	LINC02246;NRIP1
chr21	17921589	17921786	CHODL	CHODL;CHODL-AS1
chr21	25934667	25935202	APP	APP
chr21	26939757	26940050	MIR4759	MIR4759;ADAMTS5
chr21	28207862	28208076	LINC01695	LINC01695
chr21	28421652	28421867	N6AMT1	N6AMT1
chr21	28445063	28445343	N6AMT1	N6AMT1
chr21	28447582	28447852	N6AMT1	N6AMT1
chr21	28637080	28637433	N6AMT1	N6AMT1
chr21	29091113	29091370	MAP3K7CL	USP16;CCT8;MAP3K7CL
chr21	29130001	29130667	MAP3K7CL	MAP3K7CL
chr21	29145417	29145740	MAP3K7CL	LINC00189;MAP3K7CL;BACH1
chr21	31336173	31336399	TIAM1	TIAM1
chr21	31710629	31710874	SCAF4	SCAF4;SOD1
chr21	33882270	33882421	ITSN1	LINC00649;ATP5PO;ITSN1
chr21	33971578	33971966	LOC101928126	LINC00649;LOC101928126;ATP5PO
chr21	34221810	34221994	LINC00310	LINC00310;MRPS6
chr21	34340760	34340921	KCNE2	SMIM11A;MRPS6;KCNE2
chr21	34965486	34965797	RUNX1	LOC101928269;RUNX1
chr21	35047676	35048015	RUNX1	LOC101928269;RUNX1
chr21	35265541	35265844	LOC100506403	LOC101928269
chr21	35637502	35637797	LOC100506403	LOC101928269
chr21	35646756	35646904	LOC100506403	LOC101928269
chr21	36471408	36471681	CLDN14	CLDN14
chr21	36613123	36613381	LOC105369308	CLDN14
chr21	36883891	36884182	HLCS	HLCS
chr21	37763905	37764134	KCNJ6	KCNJ6
chr21	37855599	37855805	KCNJ6	KCNJ6
chr21	37868500	37868737	KCNJ6	KCNJ6
chr21	38078450	38078688	DSCR4	DSCR4;KCNJ6;DSCR8
chr21	38494846	38495121	ERG	ERG
chr21	38661945	38662176	ERG	ERG
chr21	38751727	38751991	LINC00114	LINC00114
chr21	38769423	38769598	LINC00114	ETS2;LINC00114;LOC400867
chr21	38773297	38773714	LINC00114	ETS2;LINC00114;LOC400867
chr21	38958916	38959108	LOC400867	LINC01700;LOC400867
chr21	39156030	39156362	PSMG1	BRWD1;PSMG1
chr21	41247721	41247985	BACE2	BACE2
chr21	41486167	41486300	TMPRSS2	MX1;TMPRSS2
chr21	42047809	42047971	UMODL1	ZNF295-AS1;ZBTB21;UMODL1
chr21	42048144	42048330	UMODL1	ZNF295-AS1;ZBTB21;UMODL1
chr21	44866831	44867119	PTTG1IP	ITGB2;SUMO3;PTTG1IP
chr21	45317678	45317794	LINC00316	POFUT2;LINC00316;LINC00205
chr21	45432917	45433194	COL18A1-AS1	COL18A1-AS2;MIR6815;COL18A1-AS1;COL18A1
chr21	46509750	46510140	DIP2A	DIP2A-IT1;DIP2A
chr6	1068228	1068411	LINC01622	LINC01622
chr6	1131864	1132151	LINC01622	LINC01622
chr6	1136433	1136650	LINC01622	LINC01622
chr6	1610449	1611454	FOXC1	FOXCUT;FOXC1;GMDS
chr6	1698075	1698268	GMDS	GMDS
chr6	3172008	3172272	TUBB2A	LINC02525;BPHL;TUBB2A
chr6	3172881	3173023	TUBB2A	LINC02525;BPHL;TUBB2A
chr6	3438283	3438653	SLC22A23	SLC22A23
chr6	3844174	3844434	FAM50B	FAM50B
chr6	4810003	4810454	CDYL	CDYL
chr6	5094456	5094752	PPP1R3G	LYRM4-AS1;LYRM4;PPP1R3G
chr6	5190561	5190887	LYRM4	MIR3691;LYRM4
chr6	5763928	5764057	LOC101927950	FARS2
chr6	7148589	7148783	RREB1	RREB1
chr6	7650873	7651047	SNRNP48	SNRNP48
chr6	7697925	7698529	BMP6	BMP6
chr6	7730734	7731197	BMP6	BMP6
chr6	10613039	10613465	GCNT2	GCNT2
chr6	11196515	11196727	NEDD9	NEDD9
chr6	11224707	11224979	NEDD9	NEDD9
chr6	11590425	11590775	TMEM170B	TMEM170B
chr6	11609288	11609967	TMEM170B	TMEM170B
chr6	11854187	11854413	ADTRP	ADTRP
chr6	12296372	12296635	EDN1	EDN1
chr6	12548545	12548810	LINC02530	LINC02530
chr6	13368865	13369074	GFOD1	TBC1D7-LOC100130357;TBC1D7;GFOD1
chr6	15279991	15280373	JARID2	JARID2-AS1;JARID2
chr6	15289452	15289840	JARID2	JARID2-AS1;JARID2
chr6	16472350	16472705	GMPR	ATXN1
chr6	16723784	16724042	ATXN1	ATXN1-AS1;ATXN1
chr6	16725196	16725399	ATXN1	ATXN1-AS1;ATXN1
chr6	17179363	17179530	STMND1	STMND1
chr6	17278751	17279030	RBM24	RBM24
chr6	17638449	17638625	FAM8A1	FAM8A1;NUP153
chr6	17906100	17906345	KIF13A	KIF13A
chr6	17962525	17962751	KIF13A	KIF13A
chr6	18081363	18081540	NHLRC1	NHLRC1;TPMT
chr6	19723647	19723887	LNC-LBCS	LNC-LBCS
chr6	20830682	20830829	LOC107986577	CDKAL1
chr6	21186793	21186987	CDKAL1	CDKAL1
chr6	21856394	21856711	CASC15	CASC15
chr6	21900796	21900994	CASC15	CASC15
chr6	21946358	21946678	CASC15	CASC15
chr6	22079732	22080095	CASC15	CASC15
chr6	22231643	22231837	CASC15	CASC15
chr6	22333866	22334145	LOC105374971	PRL
chr6	22613806	22614031	HDGFL1	HDGFL1
chr6	24788228	24788399	ARMH2	ARMH2;GMNN;RIPOR2
chr6	24803488	24803673	ARMH2	ARMH2;GMNN;RIPOR2
chr6	24858375	24858571	RIPOR2	ARMH2;RIPOR2
chr6	24902824	24903060	RIPOR2	RIPOR2
chr6	25248195	25248485	LOC101928663	LOC101928663;CARMIL1;CMAHP
chr6	25312904	25313074	CARMIL1	CARMIL1;CMAHP
chr6	26431922	26432090	BTN2A3P	BTN3A3;BTN2A2;BTN3A1;BTN2A1;BTN2A3P
chr6	29989182	29989465	HCG9	HCG9;HLA-A;HLA-J;ZNRD1ASP
chr6	30079873	30080014	RNF39	TRIM31-AS1;TRIM31;POLR1H;PPP1R11;RNF39;ZNRD1ASP
chr6	30350563	30350847	RPP21	TRIM39-RPP21;HCG18;HCG17;TRIM39;RPP21
chr6	30682080	30682232	PPP1R18	FLOT1;MDC1-AS1;NRM;PPP1R18;TUBB;C6orf136;ATAT1;DHX16;MDC1
chr6	31122964	31123151	CDSN	CDSN;PSORS1C1;PSORS1C2;C6orf15;CCHCR1;POU5F1;TCF19
chr6	31474231	31474371	HCP5	LINC01149;MICB-DT;HCP5;MICB
chr6	31752815	31752963	MSH5	MSH5-SAPCD1;SAPCD1-AS1;LY6G6F-LY6G6D;CLIC1;DDAH2;LY6G6F;SAPCD1;MSH5;LSM2;LY6G6D;VARS1;LY6G6E;ABHD16A;VWA7;MPIG6B;LY6G6C
chr6	31911232	31911535	C2	MIR1236;C2-AS1;EHMT2;ZBTB12;NEU1;CFB;SKIV2L;C2;NELFE;SLC44A4
chr6	33556929	33557089	GGNBP1	LINC00336;GGNBP1;BAK1
chr6	33781384	33781666	LEMD2	IP6K3;LEMD2;MLN
chr6	34360629	34360976	NUDT3	RPS10-NUDT3;NUDT3
chr6	35096483	35096743	TCP11	ANKS1A;TCP11
chr6	35148612	35148788	TCP11	TCP11
chr6	35428043	35428302	FANCE	MIR7111;FANCE;RPL10A;PPARD;TEAD3
chr6	35497321	35498191	TEAD3	MIR7111;FANCE;RPL10A;TEAD3;TULP1
chr6	36350858	36351160	BNIP5	PXT1;PNPLA1;BNIP5;ETV7
chr6	36432075	36432561	KCTD20	KCTD20;PXT1;ETV7
chr6	37340723	37340898	RNF8	TBC1D22B;RNF8
chr6	37524308	37524649	LINC02520	LINC02520;MIR4462;CCDC167;CMTR1
chr6	37868650	37868904	ZFAND3	ZFAND3
chr6	38262043	38262308	ZFAND3	BTBD9
chr6	39600011	39600158	KIF6	KIF6
chr6	39879725	39879876	DAAM2	DAAM2-AS1;DAAM2;MOCS1
chr6	39882615	39883030	DAAM2	DAAM2-AS1;DAAM2;MOCS1
chr6	39884834	39885180	DAAM2	DAAM2-AS1;DAAM2;MOCS1
chr6	39887767	39888038	DAAM2	DAAM2-AS1;DAAM2;MOCS1
chr6	41159533	41159783	TREM2	ADCY10P1;TREML1;TREML3P;TREM2;TREML2
chr6	41698518	41698662	TFEB	MDFI;PGC;TFEB
chr6	42210507	42210927	MRPS10	GUCA1ANB;GUCA1A;GUCA1B;MRPS10;TRERF1
chr6	42315997	42316222	MRPS10	TRERF1
chr6	43753577	43753787	VEGFA	VEGFA
chr6	44010826	44011313	SCIRT	LOC101929705;C6orf223
chr6	45896817	45897355	CLIC5	CLIC5
chr6	47731277	47731720	ADGRF4	ADGRF4;ADGRF2
chr6	48032183	48032592	PTCHD4	PTCHD4
chr6	51891869	51892107	PKHD1	PKHD1
chr6	52522223	52522666	EFHC1	EFHC1;TRAM2
chr6	52566990	52567272	TRAM2-AS1	EFHC1;TRAM2-AS1;TRAM2
chr6	52616386	52616609	TRAM2-AS1	TRAM2-AS1;LOC730101;TRAM2
chr6	52877267	52877437	GSTA3	GSTA5;GSTA3
chr6	53170051	53170369	GCM1	GCM1
chr6	54427719	54427873	TINAG-AS1	TINAG
chr6	54988682	54988842	HCRTR2	FAM83B
chr6	55212155	55212440	HCRTR2	HCRTR2
chr6	55729663	55729975	BMP5	BMP5
chr6	55913324	55913500	BMP5	BMP5
chr6	56048342	56048556	COL21A1	COL21A1
chr6	56148573	56148811	COL21A1	COL21A1
chr6	56851111	56851491	DST	DST-AS1;DST
chr6	56851819	56852070	DST	DST-AS1;DST
chr6	57068103	57068374	ZNF451	ZNF451-AS1;BEND6;ZNF451;KIAA1586
chr6	57242458	57242774	RAB23	RAB23
chr6	57310080	57310357	PRIM2	PRIM2
chr6	57409876	57410138	MIR548U	MIR548U;PRIM2
chr6	57966865	57967156	LOC101927293	LINC00680;LINC00680-GUSBP4;GUSBP4
chr6	63347631	63347935	LGSN	LGSN
chr6	63844515	63844758	SCAT8	SCAT8;EYS
chr6	68240828	68241025	LINC02549	LINC02549
chr6	69023142	69023358	ADGRB3	ADGRB3
chr6	69887149	69887351	COL19A1	COL19A1;LMBRD1
chr6	69894583	69894896	COL19A1	COL19A1;LMBRD1
chr6	72286931	72287110	RIMS1	RIMS1
chr6	73076383	73076635	KCNQ5	KCNQ5
chr6	74671863	74672108	LOC105377858	LOC101928516
chr6	75102621	75102764	COL12A1	COL12A1
chr6	81998546	81998778	LINC02542	LINC02542
chr6	82144362	82144517	LINC02542	LINC02542;IBTK
chr6	82955863	82956214	UBE3D	UBE3D
chr6	84522130	84522449	LINC01611	LINC01611
chr6	86913886	86914157	HTR1E	HTR1E
chr6	87578418	87578677	RARS2	ORC3;RARS2
chr6	88824081	88824301	RNGTT	RNGTT
chr6	89483165	89483318	ANKRD6	ANKRD6
chr6	101294676	101294953	LOC107984041	GRIK2
chr6	105492817	105493022	PREP	PREP
chr6	106200023	106200306	ATG5	ATG5
chr6	106591589	106591784	RTN4IP1	CRYBG1;QRSL1;RTN4IP1
chr6	108681593	108681806	FOXO3	FOXO3
chr6	111258692	111258848	MFSD4B-DT	SLC16A10;REV3L;MFSD4B
chr6	111923015	111923212	LINC02527	LOC102724646;LINC02527;FYN
chr6	112292432	112292585	LAMA4	LAMA4-AS1;LAMA4;RFPL4B
chr6	114339907	114340237	HS3ST5	HDAC2-AS2;HS3ST5
chr6	116406762	116406889	DSE	DSE
chr6	118748927	118749068	SELENOKP3	SELENOKP3;CEP85L
chr6	121253038	121253212	TBC1D32	TBC1D32
chr6	125259462	125259613	TPD52L1	HDDC2;TPD52L1
chr6	125946326	125946583	HINT3	NCOA7;HINT3;TRMT11
chr6	126119041	126119303	LOC101928096	TRMT11
chr6	126180736	126180915	LOC101928096	TRMT11
chr6	127102382	127102609	RSPO3	RSPO3
chr6	127301329	127301536	ECHDC1	ECHDC1;RNF146
chr6	129590734	129590996	ARHGAP18	ARHGAP18
chr6	130034493	130034697	L3MBTL3	L3MBTL3
chr6	130929350	130929541	EPB41L2	EPB41L2
chr6	131733404	131733538	CTAGE9	ENPP3;CTAGE9;OR2A4
chr6	131976551	131976736	CCN2	CCN2
chr6	132084683	132085118	MIR548AJ1	LINC01013;MIR548AJ1
chr6	132131847	132132014	LINC01013	LINC01013;MIR548AJ1
chr6	132153270	132153460	LINC01013	LINC01013;MIR548AJ1
chr6	132202546	132202961	LINC01013	LINC01013
chr6	132341659	132341888	MOXD1	MOXD1
chr6	133964140	133964406	TBPL1	SLC2A12;TBPL1
chr6	134422709	134422867	LINC01010	CT69;LINC01010
chr6	134673707	134673957	LINC03002	LOC101928304
chr6	135871987	135872351	LOC101928373	PDE7B
chr6	137697716	137697915	LINC03004	LINC02539;LOC102723649
chr6	137882295	137882616	TNFAIP3	WAKMAR2;TNFAIP3
chr6	139037629	139037791	ABRACL	ABRACL;REPS1
chr6	139153983	139154203	HECA	TXLNB;HECA
chr6	139926007	139926335	LINC02941	LOC103352541
chr6	139974018	139974258	LINC02941	LOC100507477;LOC103352541
chr6	143125562	143125728	AIG1	AIG1
chr6	143176668	143176954	AIG1	AIG1
chr6	143271185	143271289	AIG1	AIG1
chr6	147195220	147195408	STXBP5-AS1	LUADT1;STXBP5;STXBP5-AS1
chr6	147974403	147974611	LOC105378044	SAMD5
chr6	150830439	150830569	MTHFD1L	MTHFD1L;PLEKHG1
chr6	153088819	153089016	RGS17	RGS17
chr6	153965978	153966363	OPRM1	OPRM1
chr6	154387503	154387718	IPCEF1	CNKSR3;IPCEF1
chr6	155377134	155377295	TFB1M	NOX3
chr6	157143268	157143435	ARID1B	ARID1B
chr6	157825496	157825800	SNX9	SNX9
chr6	159311728	159311862	FNDC1-IT1	FNDC1
chr6	159900504	159900765	MAS1	MAS1
chr6	159943219	159943420	IGF2R	IGF2R;MAS1
chr6	160037125	160037316	IGF2R	AIRN;IGF2R
chr6	160141363	160141578	SLC22A1	IGF2R;SLC22A1;SLC22A2;CHP1P2
chr6	161257845	161257996	AGPAT4	AGPAT4
chr6	165630600	165630855	PDE10A	PDE10A
chr6	165653116	165653423	PDE10A	PDE10A
chr6	165718703	165718941	PDE10A	PDE10A
chr6	165799844	165800025	LOC105378114	PDE10A;LINC00473
chr6	165804310	165804535	LOC105378114	PDE10A;LINC00473
chr6	166019225	166019345	LINC00473	PDE10A;LINC00602;LINC00473
chr6	166598554	166598796	RAMACL	RPS6KA2
chr6	167983025	167983334	HGC6.3	HGC6.3;KIF25-AS1;KIF25;AFDN
chr6	169073232	169073609	LOC102724357	LOC101929460;LOC102724357
chr6	169074591	169074846	LOC102724357	LOC101929460;LOC102724357
chr6	169099013	169099199	LOC102724357	LOC102724357
chr6	169529741	169529924	WDR27	WDR27
chr6	169618850	169619069	WDR27	WDR27
chr2	193517	193662	SH3YL1	SH3YL1
chr2	367209	367374	LINC01865	LINC01865
chr2	1654056	1654424	PXDN	PXDN
chr2	1675533	1675887	PXDN	PXDN
chr2	1685909	1686213	PXDN	PXDN
chr2	1731514	1731682	PXDN	PXDN
chr2	1731831	1732133	PXDN	PXDN
chr2	1996082	1996277	MYT1L	MYT1L
chr2	8169451	8169801	LINC00299	LINC00298;LINC00299
chr2	8607655	8608000	LINC01814	LINC01814
chr2	8656383	8656518	ID2-AS1	ID2-AS1;ID2
chr2	9179783	9180158	ASAP2	ASAP2
chr2	9287786	9288046	ASAP2	ASAP2
chr2	9665941	9666224	LOC105373418	YWHAQ
chr2	10265873	10266023	LOC101929691	HPCAL1
chr2	10298008	10298193	LOC101929691	HPCAL1
chr2	10386314	10386447	HPCAL1	HPCAL1
chr2	10617436	10617560	NOL10	NOL10
chr2	12014176	12014359	MIR3681HG	MIR3681HG
chr2	12120242	12120769	MIR3681HG	MIR3681HG
chr2	12721367	12721536	TRIB2	MIR3125;MIR3681HG;TRIB2
chr2	12788380	12788582	MIR3125	LOC100506474;TRIB2
chr2	12970930	12971189	LOC105373436	LOC100506474
chr2	15145089	15145324	NBAS	NBAS
chr2	17673070	17673230	SMC6	VSNL1;SMC6
chr2	17934717	17935063	KCNS3	KCNS3
chr2	17977265	17977619	KCNS3	KCNS3
chr2	18210268	18210556	LOC105373454	KCNS3
chr2	18214966	18215129	LOC105373454	KCNS3
chr2	18536212	18536428	RDH14	NT5C1B-RDH14;RDH14;NT5C1B
chr2	19238435	19238638	LINC01376	LINC01376
chr2	19299119	19299313	LINC01376	MIR4757;LINC01376
chr2	20579319	20579618	HS1BP3-IT1	HS1BP3-IT1;HS1BP3
chr2	21038731	21038925	APOB	APOB
chr2	23445702	23445948	KLHL29	KLHL29
chr2	23497040	23497250	LOC105374325	KLHL29
chr2	24031364	24031623	FKBP1B	UBXN2A;FKBP1B;FAM228B;MFSD2B;SF3B6;WDCP;TP53I3
chr2	24263746	24263984	ITSN2	ITSN2
chr2	24375324	24375493	ITSN2	ITSN2
chr2	25492299	25492584	DTNB	DTNB
chr2	25821694	25821880	ASXL2	ASXL2
chr2	27809843	27810193	RBKS	RBKS;MRPL33;BABAM2
chr2	27961968	27962210	MIR4263	MIR4263;BABAM2
chr2	28152908	28153184	MIR4263	BABAM2
chr2	28342384	28342788	LOC100505716	LOC100505716;FOSL2;FLJ31356;BABAM2
chr2	28674443	28674651	PLB1	LOC100505774;PLB1
chr2	29042851	29043036	TOGARAM2	TOGARAM2;PCARE
chr2	30305369	30305515	LINC01936	LINC01936;LBH
chr2	30666640	30666841	CAPN13	LCLAT1
chr2	31270347	31270574	EHD3	EHD3;CAPN14
chr2	31532011	31532178	SRD5A2	SRD5A2
chr2	32864393	32864650	LINC00486	LINC00486;TTC27
chr2	33070084	33070353	LTBP1	LTBP1
chr2	33104107	33104325	LTBP1	LTBP1
chr2	33110924	33111175	LTBP1	LTBP1
chr2	33134391	33134539	LTBP1	LTBP1
chr2	33151886	33152142	LTBP1	LTBP1
chr2	33210727	33210979	LTBP1	LTBP1
chr2	33212151	33212430	LTBP1	LTBP1
chr2	33213829	33213984	LTBP1	LTBP1
chr2	33275688	33276035	LTBP1	LTBP1
chr2	33437325	33437498	RASGRP3	MIR4430;RASGRP3;LTBP1
chr2	33437991	33438197	RASGRP3	MIR4430;RASGRP3;LTBP1
chr2	33791724	33791895	MYADML	LINC01317
chr2	36355663	36355913	CRIM1	CRIM1
chr2	36452357	36452693	CRIM1	CRIM1
chr2	36468792	36469144	CRIM1	CRIM1
chr2	36697380	36697732	VIT	VIT
chr2	37103596	37104055	EIF2AK2	GPATCH11;HEATR5B;EIF2AK2
chr2	37390518	37390814	QPCT	QPCT
chr2	37417391	37417721	LOC105374464	QPCT
chr2	37686988	37687289	CDC42EP3	CDC42EP3
chr2	37720976	37721168	CDC42EP3	CDC42EP3
chr2	37766154	37766313	CDC42EP3	CDC42EP3
chr2	37782694	37783080	CDC42EP3	LINC00211;CDC42EP3
chr2	37852286	37852549	LINC00211	LINC00211
chr2	38207169	38207478	LOC102723739	CYP1B1-AS1
chr2	38237347	38237569	LOC102723739	CYP1B1-AS1
chr2	39547744	39548043	TMEM178A	TMEM178A;MAP4K3-DT
chr2	39718532	39718739	TMEM178A	TMEM178A;THUMPD2
chr2	40096433	40096674	SLC8A1-AS1	SLC8A1-AS1;SLC8A1
chr2	40098139	40098327	SLC8A1-AS1	SLC8A1-AS1;SLC8A1
chr2	40101152	40101339	SLC8A1-AS1	SLC8A1-AS1;SLC8A1
chr2	40103137	40103313	SLC8A1-AS1	SLC8A1-AS1;SLC8A1
chr2	40213149	40213392	SLC8A1-AS1	SLC8A1-AS1;SLC8A1
chr2	40243670	40243960	SLC8A1-AS1	SLC8A1-AS1;SLC8A1
chr2	40281278	40281532	SLC8A1-AS1	SLC8A1-AS1;SLC8A1
chr2	40285500	40285726	SLC8A1-AS1	SLC8A1-AS1;SLC8A1
chr2	40344037	40344311	SLC8A1	SLC8A1
chr2	40348817	40348960	SLC8A1	SLC8A1
chr2	40384817	40384977	SLC8A1	SLC8A1
chr2	42084131	42084478	PKDCC	PKDCC
chr2	43088722	43088882	LINC02580	LINC02580;LINC01819
chr2	43759235	43759524	PLEKHH2	PLEKHH2;DYNC2LI1
chr2	44291216	44291490	SLC3A1	PPM1B;SLC3A1;PREPL
chr2	44348429	44348781	PREPL	SLC3A1;CAMKMT;PREPL
chr2	44958888	44959023	SIX3-AS1	SIX3-AS1;SIX2;LINC01833;SIX3
chr2	45120558	45120847	LOC105374576	LINC01121
chr2	45370561	45370725	LINC01121	LINC01121;SRBD1
chr2	45380651	45380943	LINC01121	SRBD1
chr2	45617186	45617303	SRBD1	SRBD1;PRKCE
chr2	46029678	46029825	PRKCE	PRKCE
chr2	46311955	46312210	EPAS1	EPAS1
chr2	46806760	46806912	LINC01118	LINC01119;LINC01118;SOCS5
chr2	46831603	46831738	LINC01119	LINC01119;LINC01118
chr2	46855289	46855724	LINC01119	LINC01119;LINC01118;MCFD2
chr2	46879048	46879323	LINC01119	LINC01119;LINC01118;TTC7A;MCFD2
chr2	47199085	47199554	CALM2	EPCAM-DT;STPG4;CALM2
chr2	47237558	47237755	CALM2	EPCAM-DT
chr2	48544743	48545035	STON1	STON1;PPP1R21;STON1-GTF2A1L
chr2	48699644	48699885	LHCGR	GTF2A1L;STON1-GTF2A1L;LHCGR
chr2	51350195	51350425	NRXN1	LOC730100
chr2	51995409	51995629	LOC105374597	LOC730100
chr2	51995945	51996275	LOC105374597	LOC730100
chr2	54016165	54016331	ACYP2	PSME4;ACYP2
chr2	54060102	54060274	ACYP2	ACYP2
chr2	54074684	54074909	ACYP2	ACYP2
chr2	54239539	54239867	TSPYL6	TSPYL6;ACYP2
chr2	54336345	54336599	C2orf73	C2orf73;ACYP2
chr2	54572205	54572580	SPTBN1	RPL23AP32;SPTBN1
chr2	54614058	54614272	SPTBN1	SPTBN1
chr2	55109597	55109926	RTN4	RTN4
chr2	55843225	55843498	EFEMP1	EFEMP1
chr2	55862376	55862612	EFEMP1	EFEMP1
chr2	55862785	55863101	EFEMP1	EFEMP1
chr2	55954764	55954921	LOC105374690	MIR216B;MIR217HG;EFEMP1;MIR216A;MIR217
chr2	57981349	57981621	VRK2	VRK2
chr2	58939380	58939717	LINC01122	LINC01122
chr2	60414799	60415206	MIR4432HG	MIR4432;MIR4432HG;BCL11A
chr2	60785000	60785319	PAPOLG	LINC01185;PAPOLG
chr2	62539971	62540257	TMEM17	TMEM17
chr2	62550781	62550935	TMEM17	TMEM17
chr2	62742430	62742696	EHBP1	EHBP1
chr2	63839905	63840155	UGP2	WDPCP;UGP2
chr2	64212489	64212651	LINC00309	LOC100507006;LINC00309
chr2	64290950	64291161	LOC100507006	LOC100507006;MIR4433A;MIR4433B
chr2	64405814	64405969	LGALSL-DT	LGALSL
chr2	64594734	64594866	LINC02579	LINC02579;AFTPH;SERTAD2
chr2	64793190	64793605	SERTAD2	SERTAD2
chr2	64975182	64975465	SLC1A4	LINC02245;SLC1A4
chr2	65301170	65301370	SPRED2	ACTR2;SPRED2
chr2	67259934	67260129	LINC01828	LOC101927661;LINC01828;LINC01829
chr2	68440606	68440957	FBXO48	APLF;PLEK;FBXO48
chr2	68730877	68731256	ARHGAP25	ARHGAP25
chr2	68971689	68971942	GKN1	GKN2;GKN1;ANTXR1
chr2	68996114	68996303	ANTXR1	GKN2;GKN1;ANTXR1
chr2	69222468	69222602	MIR3126	ANTXR1
chr2	69514480	69514669	AAK1	SNORA36C;AAK1
chr2	69668080	69668273	AAK1	AAK1;ANXA4
chr2	70035436	70035880	PCBP1-AS1	ASPRV1;PCBP1-AS1
chr2	70135939	70136376	LINC01816	LINC01816;ASPRV1;PCBP1-AS1;PCBP1;C2orf42
chr2	72458223	72458458	EXOC6B	EXOC6B
chr2	72940880	72941059	EMX1	EMX1;SPR;SFXN5
chr2	73014002	73014295	SFXN5	SFXN5
chr2	73603305	73603677	ALMS1	ALMS1P1;ALMS1;NAT8
chr2	74201518	74201955	MTHFD2	BOLA3-AS1;MTHFD2;MOB1A;SLC4A5
chr2	74564213	74564586	LOXL3	M1AP;DQX1;DOK1;HTRA2;TLX2;AUP1;LOXL3
chr2	74566751	74566954	M1AP	M1AP;DQX1;DOK1;HTRA2;TLX2;AUP1;LOXL3
chr2	75248725	75248982	TACR1	TACR1
chr2	75603564	75603735	EVA1A	GCFC2;EVA1A;MRPL19
chr2	75604389	75604647	EVA1A	GCFC2;EVA1A;MRPL19
chr2	75605823	75606061	EVA1A	GCFC2;EVA1A;MRPL19
chr2	84991896	84992194	KCMF1	KCMF1
chr2	85590174	85590341	VAMP5	USP39;VAMP5;TMEM150A;GGCX;C2orf68;MAT2A;RNF181;VAMP8
chr2	85605905	85606150	TMEM150A	USP39;VAMP5;TMEM150A;GGCX;C2orf68;RNF181;VAMP8
chr2	85649820	85650183	USP39	GNLY;USP39;TMEM150A;C2orf68;SFTPB
chr2	85741995	85742251	ATOH8	MIR6071;GNLY;ATOH8
chr2	85745280	85745600	ATOH8	MIR6071;GNLY;ATOH8
chr2	86217377	86217564	REEP1	MIR4779;IMMT;MRPL35;REEP1
chr2	86387268	86387459	REEP1	REEP1
chr2	87821581	87821896	RGPD2	RGPD2
chr2	91634858	91635058	LSP1P4	LSP1P4
chr2	96315492	96315747	SNRNP200	ITPRIPL1;SNRNP200;NCAPH;TMEM127;CIAO1
chr2	96528163	96528358	LOC105373496	LOC105373496;ARID5A;NEURL3
chr2	97559924	97560084	ANKRD36B	ANKRD36B
chr2	99698318	99698597	AFF3	AFF3
chr2	100011433	100011751	AFF3	AFF3
chr2	100056545	100056712	AFF3	AFF3
chr2	101063851	101064050	TBC1D8	TBC1D8;RPL31
chr2	101464458	101464677	RFX8	RFX8
chr2	101766972	101767319	MAP4K4	MAP4K4
chr2	105405432	105405715	FHL2	FHL2
chr2	105487210	105487529	FHL2	FHL2
chr2	108595074	108595248	LIMS1	LIMS1
chr2	109324943	109325200	MIR4266	MIR4266;SH3RF3
chr2	110354239	110354594	LINC01106	LOC100288570;LIMS4;LINC01106
chr2	112301370	112301690	ZC3H6	ZC3H6;ZC3H8
chr2	112880197	112880379	IL37	IL37;IL1B
chr2	112881380	112881589	IL37	IL37;IL1B
chr2	113107737	113107916	IL1RN	PSD4;IL36RN;IL1RN;IL1F10
chr2	113818441	113818838	ACTR3-AS1	ACTR3-AS1
chr2	113981480	113981748	LINC01191	ACTR3;LINC01191
chr2	114022686	114022915	LINC01191	LINC01191
chr2	117981045	117981286	CCDC93	CCDC93
chr2	119196319	119196637	STEAP3	STEAP3-AS1;C1QL2;STEAP3
chr2	119468678	119468784	SCTR-AS1	SCTR-AS1;TMEM37;SCTR
chr2	120134306	120134637	EPB41L5	EPB41L5
chr2	120818717	120818858	GLI2	GLI2
chr2	124683564	124683820	CNTNAP5	CNTNAP5
chr2	127598161	127598431	MYO7B	GPR17;MYO7B;LIMS2
chr2	129801611	129801817	LINC02572	LINC02572
chr2	132795338	132795526	NCKAP5	NCKAP5
chr2	134206709	134206940	MGAT5	MGAT5
chr2	134408820	134409002	TMEM163	MGAT5;TMEM163
chr2	134837224	134837405	ACMSD	CCNT2-AS1;MIR5590;ACMSD
chr2	137117448	137117606	THSD7B	THSD7B
chr2	144138165	144138360	GTDC1	GTDC1
chr2	144553474	144553656	LINC02993	ZEB2-AS1;LINC01412;LOC105373656;ZEB2
chr2	144836860	144837026	LINC01966	TEX41
chr2	144944035	144944279	LOC100505498	TEX41
chr2	145022491	145022651	LOC100505498	TEX41
chr2	150592000	150592150	LINC01920	LINC01920;LINC02612
chr2	150596344	150596699	LINC02612	LINC01920;LINC02612
chr2	150672496	150672734	LINC02612	LINC02612
chr2	151334074	151334423	TNFAIP6	MIR4773-1;MIR4773-2;TNFAIP6;NMI
chr2	151350922	151351124	TNFAIP6	MIR4773-1;MIR4773-2;TNFAIP6
chr2	152166829	152167021	STAM2	STAM2
chr2	157433380	157433556	CYTIP	CYTIP
chr2	157487034	157487219	LOC105373712	ACVR1C;CYTIP
chr2	157751447	157751657	ACVR1	ACVR1
chr2	157855903	157856013	ACVR1	UPP2;ACVR1
chr2	157857843	157858052	ACVR1	UPP2;ACVR1
chr2	158529602	158529793	PKP4	PKP4
chr2	158818575	158818828	DAPL1	DAPL1
chr2	162232778	162232956	FAP	FAP;IFIH1
chr2	162553290	162553439	KCNH7	KCNH7
chr2	162677497	162677814	KCNH7-AS1	KCNH7
chr2	164839863	164840149	LOC101929633	LOC101929633;COBLL1
chr2	164903307	164903548	SLC38A11	LOC101929633;SLC38A11
chr2	165161552	165161857	SCN3A	SCN3A
chr2	165164259	165164560	SCN3A	SCN3A
chr2	165529257	165529433	CSRNP3	CSRNP3
chr2	165602066	165602170	CSRNP3	CSRNP3
chr2	165720327	165720529	GALNT3	GALNT3;CSRNP3
chr2	166314461	166314633	SCN9A	SCN1A-AS1;SCN9A
chr2	168530976	168531209	MIR4774	CERS6
chr2	169012223	169012552	ABCB11	ABCB11
chr2	169077849	169078015	DHRS9	DHRS9;LRP2;ABCB11
chr2	169463398	169463610	BBS5	KLHL41;BBS5
chr2	169815892	169816126	METTL5	PHOSPHO2-KLHL23;UBR3;KLHL23;METTL5;SSB
chr2	171391017	171391304	METTL8	METTL8;DCAF17
chr2	171403368	171403619	METTL8	METTL8;DCAF17
chr2	171436400	171436651	METTL8	METTL8;DCAF17
chr2	172021495	172021676	METAP1D	METAP1D;HAT1;SLC25A12
chr2	172833999	172834190	RAPGEF4	RAPGEF4
chr2	172968097	172968389	RAPGEF4	RAPGEF4
chr2	173079975	173080356	MAP3K20	RAPGEF4;MAP3K20
chr2	173970028	173970225	SP3	SP3
chr2	174009514	174009805	LINC01960	LINC01960;SP3
chr2	174606319	174606545	WIPF1	WIPF1
chr2	174617137	174617328	WIPF1	WIPF1
chr2	175097322	175097538	ATF2	ATF2
chr2	176446145	176446329	LINC01117	LINC01117
chr2	176596099	176596392	MIR1246	MIR1246;LINC01117;LINC01116
chr2	178579232	178579459	TTN-AS1	TTN-AS1;LOC101927055;TTN
chr2	179272461	179272718	SESTD1	SESTD1
chr2	180742882	180743162	SCHLAP1	SCHLAP1
chr2	182066707	182066954	PPP1R1C	PPP1R1C
chr2	182077579	182077887	PPP1R1C	PPP1R1C
chr2	182377575	182377759	PDE1A	PDE1A
chr2	182951930	182952211	NCKAP1	NCKAP1
chr2	183105591	183105692	NUP35	NUP35;DUSP19
chr2	186551592	186551872	ITGAV	ITGAV;ZC3H15
chr2	187982757	187982928	LINC01090	LINC01090
chr2	188050714	188051155	LINC01090	LINC01090
chr2	188324153	188324365	MIR561	LINC01090;GULP1;MIR561
chr2	188381762	188381903	LINC01090	LINC01090;GULP1
chr2	188783933	188784173	DIRC1	DIRC1
chr2	188815883	188816079	DIRC1	DIRC1
chr2	188983936	188984160	MIR1245B	MIR1245A;MIR3606;MIR1245B;COL3A1;COL5A2
chr2	191048226	191048387	STAT4	LOC105373805;STAT1;STAT4
chr2	191637832	191638111	NABP1	NABP1
chr2	191857531	191857773	CAVIN2	LOC729254;CAVIN2
chr2	196249145	196249324	HECW2	HECW2-AS1;HECW2
chr2	196489522	196489692	HECW2	HECW2
chr2	196599142	196599319	HECW2	CCDC150;HECW2
chr2	196601172	196601472	HECW2	CCDC150;HECW2
chr2	197180201	197180348	ANKRD44-AS1	ANKRD44-AS1;ANKRD44
chr2	200624737	200624951	AOX1	SGO2;AOX1
chr2	200786384	200786824	BZW1	BZW1-AS1;AOX3P-AOX2P;BZW1
chr2	201798224	201798553	CDK15	ALS2;CDK15
chr2	201846598	201846842	CDK15	CDK15
chr2	201852905	201853195	CDK15	CDK15
chr2	201854163	201854457	CDK15	CDK15
chr2	201909531	201909783	CDK15	CDK15
chr2	201932017	201932214	CDK15	CDK15
chr2	202135538	202135766	KIAA2012	KIAA2012;KIAA2012-AS1
chr2	203783989	203784212	CD28	CD28
chr2	204645110	204645328	PARD3B	PARD3B
chr2	204950717	204950955	PARD3B	PARD3B
chr2	205372190	205372453	PARD3B	PARD3B
chr2	205731485	205731807	NRP2	NRP2
chr2	206106257	206106445	GCSHP3	GCSHP3;NDUFS1;INO80D
chr2	206424336	206424509	ADAM23	ADAM23
chr2	207182826	207183189	KLF7	MYOSLID-AS1;MIR7845;MYOSLID;KLF7
chr2	207188602	207188953	KLF7	MYOSLID-AS1;MIR7845;MYOSLID;KLF7
chr2	207239137	207239629	MYOSLID	MIR1302-4;MYOSLID-AS1;LINC01802;MYOSLID
chr2	207334773	207335118	MIR1302-4	MYOSLID-AS1
chr2	207926247	207926471	PLEKHM3	PLEKHM3
chr2	212032044	212032452	ERBB4	ERBB4
chr2	213119321	213119618	IKZF2	LINC01953;IKZF2
chr2	214542968	214543253	VWC2L-IT1	VWC2L-IT1;VWC2L
chr2	214604968	214605174	VWC2L-IT1	VWC2L
chr2	215297415	215297549	ATIC	ATIC
chr2	215460607	215461054	LOC102724849	LOC102724849;FN1
chr2	215501232	215501434	LOC102724861	LOC102724849
chr2	215528589	215528942	LOC102724861	LOC102724849
chr2	215535851	215536129	LOC102724861	LOC102724849
chr2	215598487	215598715	LINC00607	LINC00607
chr2	215657840	215658210	LINC00607	LINC00607
chr2	215664919	215665240	LINC00607	LINC00607
chr2	215772026	215772250	LINC01614	LINC00607
chr2	215851110	215851454	LINC00607	LINC00607
chr2	216574106	216574287	LINC01280	LINC01280;RPL37A
chr2	216838301	216838538	IGFBP-AS1	LINC01921;LOC105373876;TNP1
chr2	216863162	216863338	IGFBP-AS1	LINC01921;LOC105373876;TNP1
chr2	219279053	219279226	DNAJB2	DNAJB2;RESP18;MIR153-1;ANKZF1;PTPRN;TUBA4A;ATG9A;GLB1L;TUBA4B;STK16
chr2	222904652	222904888	ACSL3	ACSL3
chr2	222994326	222994513	KCNE4	ACSL3
chr2	223008195	223008424	KCNE4	KCNE4
chr2	223114316	223114456	KCNE4	KCNE4
chr2	223599467	223599626	SCG2	SCG2
chr2	225091382	225091679	DOCK10	DOCK10
chr2	226892130	226892294	RHBDD1	RHBDD1
chr2	226995768	226996064	COL4A4	COL4A4;RHBDD1
chr2	230520916	230521183	SP100	SP100
chr2	232389406	232389649	ECEL1P2	DIS3L2;ALPP;ALPG;ECEL1P2
chr2	234032427	234032710	SPP2	SPP2;TRPM8
chr2	234674777	234675022	LINC01173	LINC01173
chr2	234678862	234679028	LINC01173	LINC01173
chr2	234763001	234763214	LINC01173	LINC01173
chr2	234949673	234949978	SH3BP4	SH3BP4
chr2	235022660	235022874	SH3BP4	SH3BP4
chr2	235024175	235024396	SH3BP4	SH3BP4
chr2	235618025	235618349	AGAP1	AGAP1
chr2	237292570	237292747	LOC105373953	COL6A3
chr2	237306290	237306433	COL6A3	COL6A3
chr2	237431595	237431820	COL6A3	COL6A3
chr2	237456410	237456663	MLPH	COL6A3;MLPH
chr2	237459897	237460144	MLPH	COL6A3;MLPH
chr2	237533640	237533846	MLPH	MIR6811;PRLH;RAB17;MLPH
chr2	241157934	241158102	PPP1R7	PASK;ANO7;PPP1R7
chr9	631575	631776	KANK1	KANK1
chr9	734913	735036	KANK1	KANK1
chr9	752213	752396	KANK1	KANK1
chr9	804478	804656	DMRT1	DMRT1
chr9	995802	995942	DMRT3	LINC01230;DMRT1;DMRT3
chr9	2816952	2817183	PUM3	PUM3
chr9	4113755	4113932	GLIS3	GLIS3
chr9	4553960	4554342	SLC1A1	SPATA6L;SLC1A1
chr9	4834273	4834430	RCL1	RCL1;MIR101-2
chr9	4955918	4956132	JAK2	JAK2
chr9	14279725	14279964	NFIB	NFIB
chr9	15373232	15373470	SNAPC3	SNAPC3
chr9	15936381	15936556	CCDC171	CCDC171
chr9	15936671	15936958	CCDC171	CCDC171
chr9	16030809	16031008	CCDC171	CCDC171
chr9	16335930	16336087	C9orf92	C9orf92
chr9	16353116	16353339	C9orf92	C9orf92
chr9	16417118	16417415	C9orf92	C9orf92;BNC2
chr9	16417765	16418078	C9orf92	C9orf92;BNC2
chr9	16505188	16505473	BNC2	BNC2
chr9	16627984	16628181	BNC2	BNC2
chr9	16720475	16720595	BNC2-AS1	BNC2-AS1;BNC2
chr9	20873618	20873798	FOCAD	FOCAD
chr9	33180841	33181078	B4GALT1-AS1	B4GALT1-AS1;B4GALT1;SPINK4
chr9	34158467	34158666	UBAP1	DCAF12;UBAP1
chr9	36924058	36924315	MIR4476	MIR4476;PAX5
chr9	37283775	37283973	ZCCHC7	ZCCHC7
chr9	38358607	38358784	LOC107987065	ALDH1B1;IGFBPL1
chr9	38443316	38443477	LOC105376042	ALDH1B1;IGFBPL1
chr9	39703239	39703443	GLIDR	GLIDR
chr9	39706216	39706403	GLIDR	GLIDR
chr9	41043734	41044061	PGM5P2	FRG1HP;PGM5P2
chr9	42088507	42088698	CNTNAP3B	CNTNAP3B
chr9	67098774	67098963	CNTNAP3P2	CNTNAP3P2
chr9	70574749	70574935	KLF9	TRPM3
chr9	70601184	70601361	KLF9	TRPM3
chr9	70988014	70988173	TRPM3	TRPM3
chr9	72602796	72602976	TMC1	TMC1
chr9	75148489	75148860	OSTF1	OSTF1
chr9	76451260	76451520	GCNT1	GCNT1
chr9	76533953	76534298	LOC105376095	GCNT1
chr9	76657475	76657648	PRUNE2	PRUNE2;PCA3
chr9	83472336	83472579	FRMD3	FRMD3
chr9	87656441	87656768	DAPK1	DAPK1
chr9	87812760	87812916	CTSLP8	CTSLP8;CTSL3P;LOC392364
chr9	88775077	88775349	MIR4289	MIR4289
chr9	88993362	88993555	S1PR3	S1PR3;SHC3
chr9	89274889	89275016	CKS2	MIR3153;CKS2;SECISBP2
chr9	91433316	91433558	LOC105376146	NFIL3
chr9	92607906	92608068	CENPP	CENPP;IPPK
chr9	95305762	95306026	FANCC	FANCC
chr9	98989599	98990016	COL15A1	COL15A1
chr9	99086448	99086660	TGFBR1	COL15A1;TGFBR1
chr9	107504888	107505152	KLF4	LINC01509;KLF4
chr9	109107722	109107900	TMEM245	TMEM245;FRRS1L
chr9	109316140	109316342	EPB41L4B	EPB41L4B
chr9	109349600	109349817	EPB41L4B	EPB41L4B;PTPN3
chr9	109507506	109507761	MIR3927	MIR3927;PALM2AKAP2;PTPN3
chr9	109912311	109912556	PALM2AKAP2	PALM2AKAP2
chr9	110028280	110028464	PALM2AKAP2	PALM2AKAP2
chr9	110031946	110032095	PALM2AKAP2	PALM2AKAP2
chr9	110626268	110626507	MUSK	MUSK;SVEP1
chr9	110797557	110797983	MUSK	MUSK
chr9	111668122	111668314	GNG10	SHOC1;GNG10;DNAJC25;DNAJC25-GNG10;LRRC37A5P
chr9	114224389	114224631	MIR455	MIR455;COL27A1
chr9	114745564	114745790	TNFSF15	TNFSF15
chr9	115641067	115641325	LOC101928775	LOC101928775
chr9	116276918	116277092	PAPPA-AS2	PAPPA
chr9	117691362	117691647	LOC105376244	LOC101928797;TLR4
chr9	120384460	120384658	CDK5RAP2	CDK5RAP2
chr9	121944888	121945060	TTLL11	TTLL11
chr9	123710283	123710578	DENND1A	DENND1A
chr9	127126681	127126864	ANGPTL2	ANGPTL2;RALGPS1
chr9	127154855	127154982	ANGPTL2	ANGPTL2;RALGPS1
chr9	129509561	129509811	LINC00963	LINC00963
chr9	129656862	129657127	PRRX2	ASB6;NTMT1;C9orf50;PRRX2
chr9	129685736	129685921	PRRX2	PRRX2-AS1;ASB6;NTMT1;PRRX2
chr9	129849945	129850141	C9orf78	MIR6855;USP20;TOR1A;FNBP1;TOR1B;C9orf78
chr9	129863321	129863468	USP20	MIR6855;USP20;TOR1A;FNBP1;C9orf78
chr9	130857860	130858143	ABL1	ABL1;QRFP;FIBCD1
chr9	132074205	132074380	MED27	MED27
chr9	132074820	132075058	MED27	MED27
chr9	133075877	133076172	CELP	MIR6877;LOC105376306;CEL;CELP;RALGDS;GTF3C5
chr9	138207558	138207801	LOC101928932	FAM157B;LOC101928932;TUBBP5
chr11	2950954	2951080	NAP1L4	NAP1L4;SLC22A18;SLC22A18AS;SNORA54;PHLDA2;CARS1
chr11	3095906	3096325	OSBPL5	OSBPL5;CARS1
chr11	3962448	3962641	STIM1	STIM1
chr11	6992733	6992931	ZNF214	NLRP14;ZNF214;ZNF215
chr11	8717893	8718031	DENND2B	RPL27A;SNORA3A;DENND2B;SNORA3B;TRIM66
chr11	8732926	8733174	DENND2B	LOC102724784;RPL27A;SNORA3A;DENND2B;SNORA3B
chr11	8864001	8864190	DENND2B	AKIP1;DENND2B
chr11	9150693	9150885	DENND5A	DENND5A;SCUBE2
chr11	9954324	9954526	SBF2	LOC101928008;SBF2
chr11	9982265	9982506	SBF2	SBF2
chr11	10351750	10352054	CAND1.11	CAND1.11;ADM;AMPD3;SBF2
chr11	11391873	11392076	CSNK2A3	CSNK2A3;GALNT18
chr11	11444631	11445009	CSNK2A3	GALNT18
chr11	12139236	12139341	MICAL2	MIR6124;MICAL2
chr11	12409666	12409820	PARVA	PARVA
chr11	12888898	12889094	TEAD1	TEAD1
chr11	13287769	13287902	ARNTL	ARNTL
chr11	14015640	14015854	SPON1	SPON1
chr11	14337195	14337491	RRAS2	RRAS2
chr11	17531620	17531835	USH1C	USH1C;OTOG
chr11	19606055	19606182	MIR4486	MIR4486;NAV2
chr11	19680319	19680466	NAV2-AS6	LOC100126784;NAV2
chr11	20111343	20111537	NAV2	DBX1;NAV2
chr11	27385403	27385608	LGR4	LGR4;CCDC34
chr11	27754201	27754386	BDNF	BDNF
chr11	28460387	28460622	MIR8068	MIR8068;METTL15
chr11	30255050	30255270	FSHB	FSHB
chr11	32397070	32397231	WT1	WT1-AS;WT1
chr11	33449915	33450109	KIAA1549L	KIAA1549L
chr11	33941758	33942090	LMO2	LMO2
chr11	35354769	35354964	SLC1A2	SLC1A2
chr11	35583211	35583389	FJX1	FJX1
chr11	35584409	35584695	FJX1	FJX1
chr11	36008686	36008908	MIR3973	MIR3973;LDLRAD3
chr11	43366840	43367042	TTC17	TTC17;API5
chr11	44766472	44766814	TSPAN18	TSPAN18
chr11	46183921	46184229	LOC101928894	LOC101928894
chr11	46469987	46470217	MIR3160-1	MIR3160-2;MIR3160-1;AMBRA1
chr11	46920992	46921172	LRP4	LRP4-AS1;LRP4;C11orf49
chr11	47617542	47617717	MTCH2	C1QTNF4;PTPMT1;MTCH2;FAM180B;NDUFS3;KBTBD4;AGBL2
chr11	47863488	47863669	NUP160	NUP160
chr11	47967829	47967949	PTPRJ	PTPRJ
chr11	58380764	58380929	OR5B17	OR5B17;OR5B2;OR5B3
chr11	58388525	58388801	OR5B3	OR5B17;OR5B2;OR5B3
chr11	60169326	60169697	LINC02705	MIR6503;MS4A4A;MS4A6A;MS4A4E
chr11	60840871	60841072	CCDC86	PTGDR2;ZP1;PRPF19;MS4A10;CCDC86
chr11	61682281	61682534	DAGLA	RPLP0P2;DAGLA
chr11	62426669	62427120	LOC102723765	SCGB1A1;AHNAK;ASRGL1
chr11	62548985	62549156	AHNAK	MIR6747;EEF1G;TUT1;AHNAK;MTA2
chr11	63435647	63435835	PLAAT5	SLC22A9;PLAAT5
chr11	64865723	64866034	EHD1	MIR6750;MIR6749;MIR194-2HG;EHD1;ATG2A;MIR192;MIR194-2;CDC42BPG
chr11	65275213	65275648	POLA2	CDC42EP2;POLA2;SLC22A20P
chr11	65279787	65280048	POLA2	CDC42EP2;POLA2;SLC22A20P
chr11	65565901	65566095	ZNRD2-DT	KCNK7;ZNRD2;FAM89B;ZNRD2-AS1;EHBP1L1;PCNX3;LTBP3;MAP3K11;SCYL1
chr11	65912571	65912843	C11orf68	DRAP1;CCDC85B;CTSW;TSGA10IP;EFEMP2;MUS81;FOSL1;C11orf68;SART1;FIBP
chr11	68380268	68380694	LRP5	LRP5
chr11	69174289	69174584	LOC338694	SMIM38;TPCN2;LOC338694
chr11	69364981	69365202	LOC105369370	MYEOV
chr11	71794199	71794576	FAM86C1P	ZNF705E;DEFB108B;ALG1L9P
chr11	71945178	71945572	RNF121	LOC100133315;RNF121
chr11	74322021	74322201	P4HA3	P4HA3-AS1;P4HA3;PGM2L1
chr11	74673390	74673584	CHRDL2	MIR4696;POLD3;CHRDL2
chr11	74822236	74822395	XRRA1	XRRA1;RNF169
chr11	75419071	75419315	KLHL35	SNORD15B;KLHL35;SNORD15A;RPS3;GDPD5
chr11	75603813	75603961	MAP6	LOC105369391;MAP6;SERPINH1
chr11	76030413	76030682	UVRAG	UVRAG
chr11	76086751	76087037	UVRAG	UVRAG
chr11	76371204	76371399	THAP12	GVQW3;THAP12
chr11	76620520	76620937	LINC02757	LRRC32
chr11	76662039	76662262	LRRC32	LRRC32;GUCY2EP
chr11	76770653	76770934	TSKU	LOC101928837;TSKU
chr11	78698689	78698908	TENM4	TENM4
chr11	78715555	78715718	TENM4	TENM4
chr11	78797022	78797343	TENM4	TENM4
chr11	78801288	78801781	TENM4	TENM4
chr11	79054632	79054890	TENM4	TENM4
chr11	81989116	81989400	MIR4300	MIR4300HG
chr11	82980424	82980733	PRCP	DDIAS;RAB30;PRCP
chr11	86395061	86395321	CCDC81	ME3;HIKESHI;CCDC81
chr11	86484208	86484784	ME3	ME3
chr11	86519121	86519452	ME3	ME3
chr11	86551404	86551638	ME3	ME3
chr11	86719825	86720272	LOC102724775	ME3
chr11	86741854	86742211	LOC102724775	PRSS23
chr11	86916310	86916624	LOC107984429	FZD4-DT;PRSS23;FZD4
chr11	87239092	87239362	TMEM135	TMEM135
chr11	88398506	88398731	LOC101929174	CTSC
chr11	88405435	88405628	LOC101929174	CTSC
chr11	88482848	88483338	GRM5-AS1	GRM5-AS1;GRM5
chr11	88849402	88849721	GRM5	GRM5
chr11	89379008	89379246	NOX4	NOX4
chr11	92251830	92252125	FAT3	FAT3
chr11	94121100	94121313	PANX1	PANX1;HEPHL1
chr11	94731872	94732145	PIWIL4-AS1	LOC105369438;AMOTL1
chr11	94749497	94749757	PIWIL4-AS1	LOC105369438;AMOTL1
chr11	94938452	94938832	CWC15	CWC15;KDM4D
chr11	95004418	95004836	KDM4E	KDM4E;CWC15;KDM4D
chr11	96188788	96189007	MAML2	MAML2
chr11	99325924	99326114	CNTN5	CNTN5
chr11	99773746	99773979	CNTN5	CNTN5
chr11	100297647	100297830	CNTN5	CNTN5
chr11	101029673	101029818	PGR	ARHGAP42;PGR
chr11	101863478	101863690	TRPC6	ANGPTL5;TRPC6
chr11	102242185	102242485	YAP1	YAP1
chr11	102330336	102330560	BIRC3	BIRC2;BIRC3
chr11	102346587	102347016	BIRC2	TMEM123;BIRC2;BIRC3
chr11	102621172	102621435	MMP20	MMP20
chr11	103940651	103940928	LOC105369464	PDGFD
chr11	104594707	104594930	LINC02552	LINC02552
chr11	104893137	104893432	CASP12	CASP12;CASP4LP;CASP4
chr11	105622089	105622411	GRIA4	GRIA4
chr11	105635539	105635677	GRIA4	GRIA4
chr11	107040870	107041464	GUCY1A2	GUCY1A2
chr11	107043712	107043979	GUCY1A2	GUCY1A2
chr11	108511875	108512147	POGLUT3	POGLUT3;C11orf65;EXPH5
chr11	108872900	108873245	DDX10	DDX10
chr11	108897017	108897114	DDX10	DDX10
chr11	109940868	109941069	LOC105369484	RDX
chr11	110000074	110000308	LOC105369484	RDX
chr11	110069546	110069772	LOC107984384	RDX;ZC3H12C
chr11	110758117	110758313	ARHGAP20	ARHGAP20
chr11	111064117	111064423	LOC102723966	LINC02550
chr11	111206454	111206755	LINC02550	LINC02550;C11orf53
chr11	113664711	113664995	TMPRSS5	TMPRSS5
chr11	117691354	117691479	DSCAML1	DSCAML1
chr11	118820423	118820596	DDX6	DDX6
chr11	119417773	119418100	THY1	USP2-AS1;THY1;USP2
chr11	119506037	119506243	THY1	USP2-AS1
chr11	119615526	119615891	LOC105369520	NECTIN1
chr11	122096034	122096324	MIR125B1	MIR100HG;MIR125B1;BLID
chr11	122171020	122171279	MIR100HG	MIR100HG;MIRLET7A2;MIR100
chr11	122207647	122207802	MIR100HG	MIR100HG
chr11	122208168	122208431	MIR100HG	MIR100HG
chr11	122210712	122210890	MIR100HG	MIR100HG
chr11	122668775	122669072	UBASH3B	UBASH3B
chr11	122883400	122883645	JHY	CRTAM;JHY
chr11	123137424	123137622	CLMP	CLMP
chr11	124285857	124286291	OR8D1	OR8G5;OR8G1;OR8D1;OR8D2
chr11	124298064	124298314	OR8D1	OR8G5;OR8G1;OR8D1;OR8D2
chr11	126917901	126918113	LOC105369559	KIRREL3-AS2;KIRREL3
chr11	126991051	126991222	LOC105369558	MIR3167;KIRREL3-AS2;LOC101929473;KIRREL3-AS3;KIRREL3
chr11	128463553	128463749	ETS1	ETS1
chr11	128654110	128654305	LOC101929538	SENCR;LOC101929538;FLI1
chr11	132065010	132065276	NTM	NTM
chr11	132866893	132867051	OPCML	OPCML
chr11	134126397	134126556	JAM3	NCAPD3;JAM3
chr11	134949186	134949386	LINC02697	LOC100507548
chr22	17576460	17576838	LOC105372850	LOC101929372;CECR2;ATP6V1E1;SLC25A18
chr22	17726525	17726731	BID	MIR3198-1;BCL2L13;BID
chr22	18056427	18056753	PEX26	LINC01634;TUBA8;PEX26;MICAL3
chr22	19666644	19666808	SEPTIN5	SEPTIN5
chr22	19875907	19876127	TXNRD2	TXNRD2;GNB1L;RTL10
chr22	20807576	20807744	PI4KA	SERPIND1;PI4KA
chr22	21074358	21074459	LRRC74B	LRRC74B;BCRP2;P2RX6P;SLC7A4;MIR649;P2RX6
chr22	22037841	22038165	PRAMENP	PRAMENP
chr22	24042930	24043203	CABIN1	CABIN1;GSTT4
chr22	24060405	24060698	CABIN1	CABIN1
chr22	25552396	25552697	GRK3-AS1	CRYBB2P1;GRK3
chr22	25754971	25755136	MYO18B	GRK3;MYO18B
chr22	25759776	25760171	MYO18B	GRK3;MYO18B
chr22	26398803	26399028	ASPHD2	SEZ6L;ASPHD2;HPS4
chr22	26406311	26406450	ASPHD2	SEZ6L;ASPHD2;HPS4
chr22	26703480	26703820	MIATNB	MIATNB;MIAT
chr22	26709793	26710311	MIATNB	MIATNB;MIAT
chr22	26718837	26719247	MIATNB	MIATNB;MIAT
chr22	26885080	26885255	LINC01422	LINC01422;LOC110091768
chr22	26894838	26895159	LINC01422	LINC01422;LOC110091768
chr22	27045172	27045369	LOC284898	LOC284898
chr22	27208032	27208299	LINC01638	LINC01638
chr22	27212721	27212915	LINC01638	LINC01638
chr22	27886371	27886677	PITPNB	MIR3199-2;MIR3199-1;PITPNB;TTC28-AS1
chr22	28283309	28283595	TTC28	TTC28
chr22	29914024	29914419	MTMR3	MTMR3
chr22	30408484	30408698	SEC14L2	LOC105372990;RNF215;SEC14L2;SEC14L3;MTFP1;CCDC157;KIAA1656
chr22	31952597	31952783	YWHAH	LINC02558;C22orf24;YWHAH;DEPDC5
chr22	32619993	32620198	SYN3-AS1	SYN3
chr22	32650637	32650886	SYN3-AS1	SYN3
chr22	32723624	32723843	TIMP3	SYN3
chr22	32761372	32761637	TIMP3	TIMP3;SYN3
chr22	35206038	35206268	LINC01399	LINC01399
chr22	35656214	35656783	APOL6	MB;APOL6
chr22	35947839	35948068	RBFOX2	RBFOX2
chr22	35966459	35966650	RBFOX2	RBFOX2
chr22	36239511	36239729	APOL2	MIR6819;APOL2;MYH9;APOL4;APOL1
chr22	36351212	36351403	MYH9	MYH9
chr22	36357916	36358199	MYH9	MYH9
chr22	36361050	36361395	MYH9	MYH9
chr22	37307032	37307283	CYTH4	LOC100506271;ELFN2;CYTH4
chr22	37345798	37346039	LOC100506271	LOC100506271;ELFN2;CYTH4
chr22	37432133	37432649	ELFN2	ELFN2;MFNG
chr22	37454827	37455059	MFNG	ELFN2;CARD10;MFNG
chr22	37549699	37549990	CDC42EP1	CDC42EP1;CARD10;LGALS2
chr22	38313431	38313638	CSNK1E	TPTEP2-CSNK1E;CSNK1E;TMEM184B;TPTEP2
chr22	39253558	39253737	PDGFB	PDGFB
chr22	40310243	40310396	TNRC6B	ADSL;TNRC6B;SGSM3
chr22	43067552	43067775	TTLL1	TTLL1-AS1;TTLL1;BIK
chr22	43305917	43306102	SCUBE1	SCUBE1-AS1;SCUBE1
chr22	43377310	43377441	LINC01639	LINC01639;MPPED1;SCUBE1
chr22	43521830	43521953	EFCAB6-AS1	EFCAB6-AS1;EFCAB6;MPPED1
chr22	43624761	43625041	EFCAB6	EFCAB6
chr22	44089159	44089432	PARVB	PARVB
chr22	44133855	44134319	PARVB	PARVB;PARVG
chr22	44357281	44357486	SHISAL1	SHISAL1
chr22	45149794	45149923	NUP50-DT	NUP50-DT;NUP50;KIAA0930
chr22	45201040	45201351	MIR1249	MIR1249;NUP50-DT;NUP50;KIAA0930
chr22	45208164	45208296	KIAA0930	MIR1249;NUP50-DT;NUP50;KIAA0930
chr22	45302146	45302262	FAM118A	SMC1B;FAM118A;UPK3A
chr22	45647138	45647441	ATXN10	LINC01589;FBLN1;ATXN10
chr22	45684275	45684638	ATXN10	ATXN10
chr22	45807618	45807759	ATXN10	MIR4762;ATXN10
chr22	46001886	46002158	LOC730668	LINC00899;PRR34;LOC730668;WNT7B
chr22	47395619	47395879	LOC339685	LOC339685
chr22	47835691	47835936	EPIC1	LOC284930
chr22	49400685	49401156	MIR3667HG	C22orf34
chr22	50086594	50086772	MLC1	TTLL8;MLC1;MOV10L1
chr22	50141923	50142115	MOV10L1	MOV10L1;PANX2;TRABD
chr8	108484	108654	LOC101927506	LOC101927506
chr8	461588	462128	FBXO25	TDRP;FBXO25
chr8	694228	694504	ERICH1	ERICH1;LOC401442;DLGAP2
chr8	1745374	1745741	CLN8	LOC101927752;CLN8;DLGAP2;ARHGEF10
chr8	7394907	7395226	ZNF705G	FAM66B;ZNF705G;DEFB4B;SPAG11B;DEFB103B
chr8	8154868	8155038	MIR548I3	FAM85B
chr8	8235376	8235680	FAM86B3P	FAM85B;FAM86B3P
chr8	8664430	8664565	CLDN23	CLDN23
chr8	8834199	8834471	MFHAS1	MFHAS1
chr8	8875107	8875451	MFHAS1	MFHAS1
chr8	8932830	8933423	MFHAS1	MFHAS1
chr8	9059651	9059933	ERI1	MIR4660;ERI1
chr8	11516051	11516185	BLK	BLK;FAM167A
chr8	13049227	13049425	TRMT9B	DLC1;TRMT9B
chr8	13264791	13264924	DLC1	DLC1
chr8	13267120	13267692	DLC1	DLC1
chr8	13357532	13357695	DLC1	DLC1
chr8	13406512	13406728	DLC1	DLC1
chr8	13414421	13414630	DLC1	DLC1
chr8	13446211	13446549	DLC1	DLC1
chr8	13497531	13497688	DLC1	DLC1
chr8	13541164	13541679	C8orf48	DLC1;C8orf48
chr8	17141497	17141686	ZDHHC2	MICU3;ZDHHC2
chr8	17348650	17349060	MTMR7	VPS37A;MTMR7
chr8	17351133	17351467	MTMR7	MTMR7
chr8	17596745	17596975	LOC107986919	PDGFRL;MTUS1;SLC7A2
chr8	17598303	17598601	LOC107986919	PDGFRL;MTUS1;SLC7A2
chr8	17610920	17611181	LOC107986919	PDGFRL;MTUS1;SLC7A2
chr8	18118289	18118582	ASAH1-AS1	LOC101929066;ASAH1
chr8	18559002	18559324	PSD3	PSD3
chr8	18851249	18851599	PSD3	PSD3
chr8	19094062	19094409	LOC105379301	LOC100128993;PSD3
chr8	19126980	19127199	LOC105379301	LOC100128993;PSD3
chr8	19167130	19167361	LOC100128993	LOC100128993
chr8	19182856	19183265	LOC100128993	LOC100128993
chr8	19271226	19271455	LOC100128993	LOC100128993;SH2D4A
chr8	19291630	19291908	SH2D4A	LOC100128993;SH2D4A
chr8	19298640	19298863	SH2D4A	LOC100128993;SH2D4A
chr8	19438540	19438779	CSGALNACT1	CSGALNACT1;SH2D4A
chr8	21934734	21935037	XPO7	XPO7;DOK2
chr8	22030827	22031053	NPM2	NPM2;DMTN;XPO7;FGF17
chr8	22335974	22336279	PIWIL2	SLC39A14;PIWIL2
chr8	22597501	22597643	C8orf58	SORBS3;C8orf58;BIN3;CCAR2;PDLIM2
chr8	22681240	22681484	LOC107986925	PEBP4;EGR3;BIN3
chr8	22693428	22693578	EGR3	PEBP4;EGR3;BIN3
chr8	23092293	23092602	LOC254896	LOC254896;LOC286059;TNFRSF10D;TNFRSF10C;TNFRSF10B
chr8	23175204	23175621	TNFRSF10D	LOC389641;TNFRSF10D;TNFRSF10A
chr8	24577393	24577534	ADAM7-AS1	LOC101929294
chr8	24668903	24669143	ADAM7-AS1	LOC101929294
chr8	25178444	25178775	DOCK5	DOCK5
chr8	25180140	25180397	DOCK5	DOCK5
chr8	25261386	25261892	DOCK5	DOCK5
chr8	25408286	25408467	DOCK5	GNRH1;KCTD9;DOCK5
chr8	26307916	26308263	PPP2R2A	PPP2R2A
chr8	26352267	26352408	PPP2R2A	SDAD1P1;PPP2R2A;BNIP3L
chr8	26451295	26451546	LOC105379337	BNIP3L
chr8	26465631	26466034	LOC105379337	PNMA2;DPYSL2;BNIP3L
chr8	28400139	28400330	ZNF395	FBXO16;ZNF395
chr8	28609060	28609326	EXTL3	EXTL3;FZD3
chr8	29682638	29683055	LINC00589	LINC00589
chr8	29934465	29934712	LINC02209	MIR3148;LINC02209
chr8	30436654	30437053	RBPMS	RBPMS
[truncated: 1,702 more rows]

## Sheet: Cluster4(MDAMB231)
chr	start	end	closest_gene	flank_genes
chr8	274296	274676	LOC101927566	ZNF596;RPL23AP53
chr8	17734182	17734584	MTUS1	MTUS1
chr8	18666067	18666570	PSD3	PSD3
chr8	28341140	28341422	PNOC	PNOC;ZNF395
chr8	29125559	29125947	KIF13B	KIF13B
chr8	29635200	29635552	LINC02948	LINC00589
chr8	39001090	39001643	ADAM9	SNORD38D;HTRA4;PLEKHA2;TM2D2;ADAM9
chr8	65717406	65717743	MTFR1	PDE7A;MTFR1
chr8	66774840	66775311	SGK3	C8orf44-SGK3;SGK3;PTTG3P
chr8	80084197	80084669	TPD52	TPD52
chr8	97595074	97595479	MTDH	MTDH
chr8	101891808	101892159	NCALD	NCALD
chr8	118343995	118344387	LOC105375724	SAMD12
chr8	118896933	118897490	TNFRSF11B	TNFRSF11B;SAMD12-AS1
chr8	121741747	121742157	LINC02855	HAS2-AS1
chr8	127215072	127215685	CASC19	CCAT1;PCAT1;CASC21;CASC19;PCAT2
chr8	127931673	127931980	PVT1	MIR1205;PVT1;TMEM75
chr8	129709093	129709465	GSDMC	CCDC26;GSDMC
chr8	133036747	133037284	SLA	PTCSC1;MIR7848;SLA;TG
chr8	133182376	133182797	CCN4	TG;CCN4
chr8	133216396	133216953	CCN4	NDRG1;CCN4
chr8	141043151	141043638	LOC105375784	PTK2
chr1	1782820	1783266	NADK	GNB1;NADK;CDK11A;SLC35E2A
chr1	8061238	8061632	ERRFI1	ERRFI1
chr1	12549772	12550250	LINC02766	MIR6730;VPS13D;SNORA59A;DHRS3
chr1	14486789	14487218	KAZN-AS1	KAZN
chr1	19800127	19800516	TMCO4	TMCO4;RNF186
chr1	20601528	20601874	CDA	PINK1-AS;MIR6084;FAM43B;DDOST;PINK1;CDA
chr1	23101449	23101832	KDM1A	KDM1A;LUZP1
chr1	28153196	28153470	PTAFR	DNAJC8;PTAFR
chr1	31584077	31584440	TINAGL1	LDC1P;HCRTR1;PEF1;TINAGL1
chr1	32066410	32066866	TMEM39B	MIR5585;KHDRBS1;KPNA6;TMEM39B
chr1	36160818	36161258	MAP7D1	COL8A2;TRAPPC3;MAP7D1
chr1	39799896	39800356	LOC105378951	LOC101929536;PPIE;TRIT1;OXCT2;BMP8B
chr1	40122825	40123367	PPT1	PPT1;RLF
chr1	43711557	43711885	KDM4A-AS1	KDM4A-AS1;ST3GAL3-AS1;ST3GAL3;KDM4A
chr1	45266291	45266744	LINC01144	LINC01144;ZSWIM5
chr1	45872034	45872474	MAST2	MAST2
chr1	51897650	51898087	NRDC	NRDC;RAB3B
chr1	58815105	58815616	LOC101926907	LINC01135;JUN
chr1	64898173	64898709	JAK1	JAK1
chr1	66564336	66564657	SGIP1	SGIP1
chr1	74689840	74690236	ERICH3	TYW3;ERICH3;CRYZ
chr1	85297772	85298536	BCL10-AS1	C1orf52;DDAH1;LOC646626;BCL10
chr1	85339035	85339479	BCL10-AS1	DDAH1;LOC646626
chr1	85584062	85584743	CCN1	DDAH1;CCN1
chr1	86788413	86788799	LOC105378831	SH3GLB1
chr1	89885194	89885522	LRRC8D	LRRC8D
chr1	92329332	92329685	RPAP2	GLMN;RPAP2
chr1	94808024	94808482	SLC44A3-AS1	SLC44A3-AS1;SLC44A3
chr1	109094334	109094684	TMEM167B	C1orf194;TMEM167B;ELAPOR1;SCARNA2;TAF13
chr1	109783253	109783850	EPS8L3	GSTM3;GSTM5;EPS8L3
chr1	113388579	113389092	MAGI3	MAGI3
chr1	113928896	113929328	HIPK1-AS1	AP4B1-AS1;HIPK1-AS1;AP4B1;HIPK1;BCL2L15;DCLRE1B
chr1	117821687	117822136	GDAP2	GDAP2
chr1	120131689	120132194	SEC22B	NOTCH2;SEC22B
chr1	121586561	121587198	LINC01691	EMBP1
chr1	145892035	145892502	ANKRD35	MIR6736;PIAS3;LIX1L-AS1;POLR3C;GNRHR2;LIX1L;ANKRD35;NUDT17;POLR3GL;ITGA10;PEX11B;RBM8A
chr1	146293348	146293756	NUDT4P2	NUDT4P2
chr1	148744151	148744550	NUDT4B	SEC22B3P;NUDT4B
chr1	150477846	150478180	TARS2	FALEC;MIR6878;ECM1;RPRD2;TARS2
chr1	150516603	150516986	FALEC	MIR4257;FALEC;MIR6878;ECM1;RPRD2;MCL1;ADAMTSL4;ADAMTSL4-AS1;TARS2
chr1	153626786	153627141	S100A13	S100A16;SNAPIN;CHTOP;ILF2;S100A14;S100A1;S100A13
chr1	159916088	159916622	TAGLN2	MIR4259;LINC01133;CFAP45;SNHG28;VSIG8;IGSF9;TAGLN2;SLAMF9
chr1	162081172	162081645	NOS1AP	NOS1AP
chr1	172136039	172136362	MIR3120	MIR3120;DNM3OS;DNM3;MIR199A2;MIR214
chr1	179369709	179370151	AXDND1	AXDND1;SOAT1
chr1	180151567	180151984	QSOX1	QSOX1;CEP350
chr1	181141603	181141907	LINC01732	LINC01732;IER5
chr1	183515072	183515377	SMG7	SMG7-AS1;NCF2;SMG7
chr1	192702163	192702564	MIR4426	MIR4426;RGS13
chr1	198156833	198157196	NEK7	NEK7
chr1	200336426	200336851	LINC00862	LINC00862
chr1	202810581	202810956	PCAT6	PCAT6;KDM5B;MGAT4EP
chr1	204171680	204172049	REN	ERLNC1;GOLT1A;PLEKHA6;KISS1;ETNK2;REN;SOX13
chr1	212031034	212031373	INTS7	RPL21P28;MIR3122;INTS7;DTL
chr1	220734545	220734845	MTARC2	MTARC2;C1orf115
chr1	221868966	221869444	LINC01655	LINC01655;LINC02257
chr1	224065321	224065794	FBXO28	FBXO28
chr1	225700130	225700861	LOC102723834	ENAH
chr1	228609577	228610079	RNA5S1	RNA5S1;RNA5S2;RNA5S3;RNA5S4;RNA5S5;RNA5S6;RNA5S7;RNA5S8;RNA5S9;RNA5S10;RNA5S11;RNA5S12;RNA5S13;RNA5S14;RNA5S15;RNA5S16;RNA5S17
chr1	235068273	235068707	LINC01348	TOMM20
chr20	325250	325588	NRSN2-AS1	NRSN2-AS1;C20orf96;TRIB3;SOX12;NRSN2;ZCCHC3
chr20	10604589	10604965	SLX4IP	MIR6870;SLX4IP;JAG1
chr20	10761704	10762193	LINC01752	LINC01752
chr20	13262714	13263116	ISM1-AS1	ISM1-AS1;ISM1
chr20	17531173	17531644	BFSP1	DSTN;PCSK2;BFSP1
chr20	18224947	18225575	LOC105372551	KAT14
chr20	19807067	19807495	RIN2	RIN2
chr20	19976719	19977175	NAA20	NAA20;RIN2
chr20	25507933	25508531	NINL	NINL
chr20	32355101	32355538	ASXL1	ASXL1;KIF3B
chr20	34525730	34526317	DYNLRB1	PIGU;DYNLRB1;ITCH;MAP1LC3A
chr20	35320331	35320792	UQCC1	MMP24OS;MMP24;MMP24-AS1-EDEM2;FAM83C;FAM83C-AS1;EIF6;UQCC1
chr20	38125598	38125980	TGM2	RPRD1B;TGM2
chr20	38134656	38135080	TGM2	RPRD1B;TGM2
chr20	44105118	44105461	TOX2	JPH2;TOX2
chr20	44204069	44204484	OSER1	OSER1-DT;OSER1;JPH2;GDAP1L1
chr20	44702849	44703184	LINC01260	KCNK15-AS1;RIMS4;KCNK15;LINC01260;CCN5
chr20	45771185	45771634	WFDC3	UBE2C;DNTTIP1;WFDC3;SPINT4
chr20	47464393	47464809	NCOA3	NCOA3
chr20	50366609	50367072	LINC01271	LINC01271
chr20	51750038	51750657	ATP9A	ATP9A;SALL4
chr20	54067542	54068039	MIR4756	MIR4756;BCAS1
chr20	62703442	62703850	NTSR1	SLCO4A1-AS1;SLCO4A1;NTSR1
chr20	63232167	63232803	BIRC7	FLJ16779;MIR3196;NKAIN4;YTHDF1;ARFGAP1;BIRC7
chr6	1027483	1027748	LINC01622	LINC01622
chr6	3139226	3139595	BPHL	LINC02525;BPHL;TUBB2A;RIPK1
chr6	4581938	4582413	LOC105374894	KU-MEL-3
chr6	4848670	4849070	CDYL	CDYL
chr6	10529381	10529934	GCNT2	GCNT2
chr6	11033740	11034130	ELOVL2-AS1	ELOVL2-AS1;ELOVL2
chr6	11277101	11277545	NEDD9	NEDD9
chr6	11428783	11429176	LOC105374928	NEDD9
chr6	11700146	11700590	ADTRP	ADTRP
chr6	12014034	12014625	HIVEP1	LOC101928253;HIVEP1
chr6	12148472	12148780	HIVEP1	HIVEP1
chr6	14271830	14272196	LINC01108	LINC01108
chr6	25173810	25174359	CMAHP	LOC101928663;CMAHP
chr6	26296280	26296609	LOC105374985	H2BC9;H2BC10;H3C8;H4C8;H4C7;H3C7
chr6	28897016	28897475	HCG14	LINC01623;HCG14;TRIM27
chr6	30521074	30521469	LINC02569	LINC02569;ABCF1;GNL1;HLA-E;PRR3
chr6	32086711	32087134	TNXB	ATF6B;CYP21A2;FKBPL;TNXB
chr6	35024678	35025159	ANKS1A	ANKS1A
chr6	35919708	35920318	SRPK1	SLC26A8;SRPK1
chr6	37172024	37172574	PIM1	TMEM217;PIM1
chr6	42139212	42139652	C6orf132	GUCA1ANB;GUCA1A;GUCA1B;C6orf132
chr6	42565060	42565378	UBR2	UBR2
chr6	42569026	42569486	UBR2	UBR2
chr6	42720731	42721262	PRPH2	UBR2;BICRAL;ATP6V0CP3;PRPH2;TBCC
chr6	43699602	43700169	MRPS18A	RSPH9;MRPS18A
chr6	44011977	44012561	SCIRT	LOC101929705;C6orf223
chr6	44054307	44054643	SCIRT	LOC101929705;C6orf223
chr6	44237369	44237979	SLC29A1	MIR4647;MYMX;TCTE1;SLC29A1;SPATS1;HSP90AB1;SLC35B2;TMEM151B;NFKBIE
chr6	45674790	45675128	RUNX2-AS1	RUNX2
chr6	49556549	49556897	C6orf141	C6orf141;GLYATL3;RHAG
chr6	52352322	52352749	PAQR8	EFHC1;PAQR8
chr6	52551455	52551952	TRAM2-AS1	EFHC1;TRAM2-AS1;TRAM2
chr6	56683867	56684320	DST	DST
chr6	56868517	56869161	DST	DST-AS1;DST
chr6	73585572	73585982	SLC17A5	SLC17A5
chr6	112044951	112045310	CCN6	TUBE1;FAM229B;CCN6
chr6	117548800	117549208	DCBLD1	DCBLD1;GOPC
chr6	142947404	142947971	HIVEP2-DT	LINC01277;HIVEP2
chr6	143409316	143409636	ADAT2	ADAT2;PEX3
chr6	149242880	149243329	TAB2-AS1	TAB2-AS1;TAB2
chr6	154382765	154383114	IPCEF1	CNKSR3;IPCEF1
chr6	167203962	167204266	HPAT5	LOC105378123;HPAT5;GPR31
chrX	16838160	16838439	TXLNG	TXLNG;RBBP7
chrX	21839350	21839700	MBTPS2	YY2;MBTPS2
chrX	24025453	24025727	KLHL15	EIF2S3;KLHL15
chrX	40778790	40779355	MED14	MED14OS;MED14
chrX	46633360	46633628	SLC9A7	CHST7;SLC9A7
chrX	49079719	49080081	WDR45	WDR45;PRAF2;GPKOW;TFE3;CCDC120
chrX	65601588	65601917	MSN	MSN;FRMD8P1
chrX	134577969	134578310	LINC00629	MIR450B;LINC00629;PLAC1;MIR424;MIR450A1;MIR450A2;MIR503;MIR542;MIR503HG
chrX	150084793	150085171	EOLA2-DT	LINC00894
chrX	154732736	154733268	GAB3	MIR664B;GAB3;DKC1;MPP1;SNORA36A;SNORA56
chr7	529837	530236	PDGFA-DT	PRKAR1B-AS2;HRAT92;PDGFA;PRKAR1B
chr7	1537084	1537619	MAFK	PSMG3-AS1;TMEM184A;INTS1;MAFK;PSMG3
chr7	4744737	4745303	FOXK1	MIR4656;FOXK1;AP5Z1
chr7	7693763	7694274	RPA3	RPA3;UMAD1
chr7	7861225	7861623	UMAD1	UMAD1
chr7	17239729	17240211	LOC101927609	AHR
chr7	17408549	17408939	LINC02888	LINC02888;AHR
chr7	20030912	20031259	LOC101927668	LOC101927668
chr7	20219817	20220316	MACC1-DT	LOC100506098;MACC1
chr7	27606182	27606533	TSL	HIBADH;TSL
chr7	29723035	29723530	DPY19L2P3	ZNRF2P2;MIR550A3;DPY19L2P3;LOC646762
chr7	29865616	29865921	WIPF3	WIPF3
chr7	36258367	36258824	EEPD1	EEPD1
chr7	43778587	43779011	BLVRA	COA1;BLVRA
chr7	44039056	44039564	LINC00957	MIR6838;MIR6837;LINC00957;POLM;SPDYE1;DBNL;RASA4CP;PGAM2;POLR2J4
chr7	48083525	48083961	UPP1	C7orf57;UPP1
chr7	51045591	51046132	COBL	COBL
chr7	73717958	73718465	STX1A	MIR4284;BUD23;VPS37D;ABHD11-AS1;STX1A;ABHD11;DNAJC30
chr7	80218758	80219036	GNAI1	GNAI1
chr7	80288458	80288810	LOC107986743	LOC101927269
chr7	81618296	81618675	LOC100128317	LOC100128317;LOC105369146
chr7	92766711	92767045	CDK6	CDK6
chr7	93719689	93720034	MIR4652	MIR4652;GNGT1
chr7	93737102	93737378	MIR4652	MIR4652;GNGT1
chr7	95608720	95609120	PDK4-AS1	PDK4
chr7	96949739	96950208	DLX6-AS1	DLX6-AS1
chr7	98865517	98865849	TMEM130	MIR3609;TMEM130;TRRAP
chr7	100100465	100100932	MCM7	COPS6;CNPY4;MBLAC1;LAMTOR4;MIR106B;MIR25;MIR93;MCM7;TAF6;ZNF3;ZSCAN21;AP4M1
chr7	100247306	100247775	CASTOR3	STAG3;CASTOR3;PVRIG
chr7	101244291	101244647	FIS1	ZNHIT1;CLDN15;MOGAT3;FIS1;PLOD3
chr7	102991517	102992088	NFE4	LRRC17;FBXL13;NFE4
chr7	103038084	103038478	FBXL13	FBXL13;NFE4;ARMC10
chr7	107743420	107743861	CBLL1-AS1	LOC101927974;SLC26A3;SLC26A4;CBLL1
chr7	108015044	108015466	LAMB1	LAMB4;LAMB1
chr7	111132783	111133163	LRRN3	LRRN3;IMMP2L
chr7	111138065	111138513	LRRN3	LRRN3;IMMP2L
chr7	112103263	112103657	DOCK4	DOCK4
chr7	112192217	112192586	DOCK4	ZNF277;DOCK4
chr7	114085681	114086149	FOXP2	PPP1R3A;FOXP2
chr7	116218060	116218655	TES	TES
chr7	116227665	116228035	TES	LOC102724434;TES
chr7	116670669	116671012	MET	COMETT;MET
chr7	123410582	123411049	IQUB	IQUB
chr7	123797987	123798385	HYAL6P	HYAL4;HYAL6P;WASL
chr7	129958590	129959030	UBE2H	UBE2H
chr7	130292647	130293235	CPA4	CPA2;CPA4
chr7	134779347	134779782	CALD1	CALD1
chr7	137579765	137580240	DGKI	DGKI
chr7	140396345	140396813	SLC37A3	RAB19;SLC37A3
chr7	140650974	140651401	DENND2A	NDUFB2-AS1;DENND2A;NDUFB2;ADCK2
chr7	142807847	142808338	PRSS2	EPHB6
chr7	151341600	151342022	NUB1	WDR86;NUB1
chr7	151425746	151426227	MIR3907	WDR86-AS1;MIR3907;CRYGN;WDR86;NUB1;RHEB
chr7	155919051	155919636	LOC389602	LOC389602
chr5	10551206	10551683	ANKRD33B	LINC02212;LINC02213;ANKRD33B
chr5	17340862	17341187	LINC02111	LINC02111
chr5	32193496	32193980	GOLPH3	MTMR12;GOLPH3
chr5	32759987	32760418	NPR3	NPR3
chr5	33894625	33895054	ADAMTS12	SLC45A2;RXFP3;ADAMTS12
chr5	37668352	37668874	WDR70	WDR70
chr5	38060308	38060672	LINC02119	LINC02119;LINC02107
chr5	38549850	38550284	LIFR	MIR3650;LIFR-AS1;LIFR
chr5	39411076	39411417	DAB2	DAB2;C9
chr5	40552212	40552608	PTGER4	TTC33
chr5	73638648	73639041	ARHGEF28	ARHGEF28
chr5	73764629	73764950	ARHGEF28	ARHGEF28
chr5	74063795	74064387	LINC02122	LINC01331
chr5	74233526	74233823	LINC01335	LINC01335;LINC01331
chr5	74638186	74638563	HEXB	HEXB;ENC1
chr5	76805898	76806405	F2RL1	S100Z;F2RL1
chr5	77133018	77133486	ZBED3-AS1	AGGF1;ZBED3-AS1;ZBED3;PDE8B
chr5	82386985	82387337	ATP6AP1L	ATP6AP1L
chr5	93359323	93359876	NR2F1-AS1	NR2F1-AS1
chr5	93677350	93677785	MIR2277	FAM172A
chr5	116088028	116088433	COMMD10	COMMD10;ARL14EPL
chr5	124649847	124650342	ZNF608	ZNF608
chr5	128199070	128199587	SLC12A2	SLC12A2
chr5	131312237	131312940	CDC42SE2	CDC42SE2
chr5	134526664	134527171	JADE2	LINC01843;JADE2
chr5	135488859	135489178	TIFAB	DCANP1;NEUROG1;TIFAB
chr5	136053654	136054053	TGFBI	VTRNA2-1;TGFBI
chr5	142529910	142530341	FGF1	SPRY4-AS1
chr5	142680901	142681272	FGF1	SPRY4-AS1;LINC01844;FGF1
chr5	142874361	142874934	ARHGAP26	ARHGAP26-AS1;ARHGAP26
chr5	145975335	145975999	SH3RF2	SH3RF2;GRXCR2
chr5	149040537	149040807	SH3TC2	SH3TC2-DT;MIR584;SH3TC2
chr5	150637428	150637958	SYNPO	SYNPO;MYOZ3
chr5	158414772	158415143	LINC02227	LINC02227
chr5	160165195	160165593	FABP6	PWWP2A;FABP6
chr5	160463736	160464197	MIR3142HG	MIR3142;SLU7;MIR3142HG;MIR146A;PTTG1
chr5	172772209	172772710	LOC105377730	LOC101928093;DUSP1
chr5	173093999	173094744	CREBRF	CREBRF;BNIP1
chr5	177561340	177561726	FAM193B	B4GALT7;DDX41;FAM193B;TMED9
chr5	180333608	180333946	GFPT2	MAPK9;GFPT2
chr3	8660119	8660585	SSUH2	SSUH2
chr3	8936944	8937440	RAD18	RAD18;SRGAP3
chr3	14439428	14439952	SLC6A6	SLC6A6;GRIP2
chr3	15601472	15602031	HACL1	HACL1;BTD
chr3	18330686	18331014	SATB1	SATB1;TBC1D5
chr3	22284514	22285012	ZNF385D	ZNF385D
chr3	23945633	23946066	NR1D2	NKIRAS1;RPL15;NR1D2
chr3	32296792	32297120	CMTM8	CMTM8
chr3	33360540	33360865	FBXL2	FBXL2;UBP1
chr3	37782571	37782898	ITGA9	ITGA9-AS1;ITGA9
chr3	39051737	39052200	SCN11A	SCN11A;WDR48;GORASP1
chr3	41267990	41268399	ULK4	CTNNB1;ULK4
chr3	42043364	42043736	TRAK1	TRAK1
chr3	42080420	42080840	TRAK1	TRAK1
chr3	45647067	45647422	LIMD1	SACM1L;LIMD1-AS1;LIMD1
chr3	46442953	46443427	LTF	CCR5AS;LINC02009;LTF;CCRL2
chr3	46517501	46517821	RTP3	LTF;LRRC2;RTP3;LRRC2-AS1
chr3	66428762	66429140	LRIG1	SLC25A26;LRIG1
chr3	67647423	67647980	SUCLG2	SUCLG2-AS1;SUCLG2
chr3	69761882	69762212	MITF	MITF
chr3	81743062	81743428	GBE1	GBE1
chr3	87076983	87077359	LINC00506	LINC00506
chr3	98573364	98573776	CPOX	CPOX;GPR15;CLDND1
chr3	99674099	99674446	COL8A1	COL8A1
chr3	100602487	100602871	ADGRG7	TMEM45A;ADGRG7
chr3	107206201	107206659	LOC107986021	LINC00882;DUBR
chr3	111695421	111695925	PLCXD2	PLCXD2-AS1;CD96;PLCXD2;PHLDB2
chr3	111737715	111738112	PHLDB2	PLCXD2;PHLDB2
chr3	111904673	111905050	PHLDB2	PHLDB2
chr3	114544715	114545035	ZBTB20	ZBTB20-AS5;ZBTB20
chr3	122733147	122733503	HSPBAP1	PARP14;HSPBAP1
chr3	123732414	123732835	MYLK	MYLK-AS2;MYLK
chr3	125125913	125126272	SLC12A8	MIR5092;SLC12A8
chr3	128112470	128112812	RUVBL1	RUVBL1-AS1;SEC61A1;EEFSEC;RUVBL1
chr3	128274726	128275068	EEFSEC	EEFSEC
chr3	129888697	129889151	TMCC1	TMCC1-AS1;TMCC1
chr3	131331721	131332124	NUDT16-DT	NUDT16;NUDT16P1;LOC339874;NEK11
chr3	138823736	138824046	PIK3CB	PIK3CB
chr3	141360952	141361352	ZBTB38	ZBTB38;PXYLP1
chr3	149277503	149277909	LOC107986140	TM4SF18
chr3	159765632	159766066	SCHIP1	IQCJ-SCHIP1;IQCJ-SCHIP1-AS1;SCHIP1
chr3	170307994	170308306	PRKCI	PRKCI;SKIL
chr3	171967142	171967580	LOC105374217	TMEM212
chr3	172750284	172750707	ECT2	ECT2;NCEH1
chr3	177394147	177394569	LINC00578	LINC00578
chr3	178382441	178383076	LOC105374235	LINC01014;KCNMB2
chr3	183328702	183329215	MCF2L2	MCF2L2
chr3	185796637	185796934	IGF2BP2	MIR548AQ;IGF2BP2
chr3	187412468	187412753	LINC02041	LINC02041;RTP4
chr3	188266035	188266390	LPP	LPP
chr3	191238236	191238677	OSTN-AS1	OSTN-AS1;UTS2B;OSTN
chr3	194333191	194333658	LINC00887	LINC00887;LRRC15;CPN2
chr3	195716018	195716387	MUC20	MUC20;MIR570HG;MUC4;MIR570;SDHAP2
chr21	29217811	29218283	BACH1	LINC00189;MAP3K7CL;BACH1
chr21	29259057	29259460	BACH1	LINC00189;BACH1
chr21	34865332	34865639	RUNX1	LOC101928269;RUNX1
chr21	37060345	37060715	PIGP	PIGP;RIPPLY3;TTC3
chr21	38292313	38292824	KCNJ15	LINC01423;KCNJ15
chr21	38343651	38344164	LINC01423	LINC01423;ERG;KCNJ15
chr21	41677626	41678085	LINC00111	LINC00479;LINC00112;LINC00111
chr15	32838745	32839190	FMN1	FMN1
chr15	38216802	38217132	SPRED1	SPRED1
chr15	55791807	55792253	PRTG	PRTG;NEDD4
chr15	67125500	67126019	SMAD3	SMAD3
chr15	70492285	70492551	LINC02205	LINC02205
chr15	71791095	71791442	NR2E3	NR2E3;MYO9A;THSD4
chr15	76217021	76217473	ETFA	LOC101929439;TMEM266;ETFA;TYRO3P
chr15	96270698	96271055	NR2F2-AS1	NR2F2-AS1
chr2	3369494	3369921	EIPR1	TRAPPC12;EIPR1
chr2	10493435	10493923	ODC1-DT	SNORA80B;ODC1-DT;ODC1
chr2	10936182	10936600	KCNF1	KCNF1
chr2	19130323	19130842	LINC01376	LINC01376
chr2	27293015	27293729	TRIM54	GTF3C2-AS1;DNAJC5G;GTF3C2;MPV17;TRIM54;UCN;SLC30A3;CAD
chr2	28089011	28089381	MIR4263	BABAM2
chr2	28661604	28662120	PLB1	LOC100505774;PLB1
chr2	33291268	33291770	LTBP1	LTBP1
chr2	36373093	36373536	CRIM1	CRIM1
chr2	36650080	36650433	FEZ2	VIT;FEZ2
chr2	43293909	43294292	THADA	THADA
chr2	47016346	47016789	TTC7A	STPG4;TTC7A
chr2	47030073	47030433	TTC7A	STPG4;TTC7A
chr2	47191848	47192175	CALM2	EPCAM-DT;STPG4;CALM2
chr2	55992321	55992840	MIR216A	MIR216B;MIR217HG;MIR216A;MIR217
chr2	64779303	64779856	SERTAD2	SERTAD2
chr2	68679426	68679826	ARHGAP25	PROKR1;APLF;ARHGAP25
chr2	70524996	70525552	TGFA	TGFA
chr2	71416808	71417291	ZNF638	ZNF638;DYSF
chr2	73779983	73780372	DUSP11	STAMBP;C2orf78;TPRKB;DUSP11
chr2	75606837	75607115	EVA1A	GCFC2;EVA1A;MRPL19
chr2	85701996	85702571	GNLY	GNLY;SFTPB;ATOH8
chr2	85893863	85894237	ST3GAL5-AS1	ST3GAL5-AS1;ST3GAL5
chr2	86719812	86720349	RMND5A	RNF103-CHMP3;RMND5A
chr2	87076356	87076913	ANAPC1P2	ANAPC1P2
chr2	100902898	100903237	NPAS2	NPAS2
chr2	105390999	105391349	FHL2	FHL2;C2orf49
chr2	108271948	108272401	SULT1C2	SULT1C2P1;SULT1C3;SULT1C2
chr2	109171650	109172158	MIR4265	SH3RF3-AS1;MIR4265;SH3RF3
chr2	111542460	111542827	MIR4435-2HG	MIR4435-2HG
chr2	111975034	111975465	MERTK	MERTK
chr2	113012866	113013183	IL36A	IL36RN;IL36B;IL36A;IL36G
chr2	113656398	113656814	RABL2A	RABL2A;RPL23AP7;SLC35F5
chr2	121777569	121777980	LINC01823	NIFK-AS1;TSN;NIFK
chr2	145007206	145007679	LOC100505498	TEX41
chr2	149562398	149562720	MMADHC-DT	MMADHC-DT;MMADHC
chr2	149648250	149648595	MMADHC	MMADHC-DT
chr2	156083663	156084112	LINC01876	LINC01876
chr2	157258935	157259326	GALNT5	GALNT5
chr2	160181185	160181497	ITGB6	ITGB6
chr2	165793124	165793442	GALNT3	GALNT3
chr2	174409849	174410249	SCRN3	GPR155;SCRN3;CIR1
chr2	187553058	187553540	TFPI	TFPI
chr2	189393439	189393768	WDR75	WDR75
chr2	195756190	195756538	DNAH7	DNAH7;SLC39A10
chr2	196239679	196240080	HECW2	HECW2-AS1;HECW2
chr2	196905886	196906212	PGAP1	PGAP1
chr2	200319979	200320299	SPATS2L	SPATS2L
chr2	203759722	203759996	CD28	CD28
chr2	224485274	224485773	CUL3	CUL3
chr2	233037106	233037502	NEU2	LOC101928881;NGEF;INPP5D;NEU2
chr2	237075976	237076275	LOC105373951	COPS8;LOC93463
chr12	11798742	11799119	ETV6	ETV6
chr12	12416947	12417320	BORCS5	BORCS5
chr12	31731907	31732163	AMN1	AMN1
chr12	46585829	46586162	SLC38A4-AS1	LOC100288798
chr12	47095677	47096176	AMIGO2	AMIGO2;PCED1B
chr12	50396627	50396976	FAM186A	LARP4;FAM186A
chr12	52244005	52244438	KRT7	KRT7-AS;LINC02874;LINC00592;KRT7;KRT81;KRT86;KRT87P
chr12	52247372	52247790	KRT7-AS	KRT7-AS;LINC02874;LINC00592;KRT7;KRT81;KRT86;KRT87P
chr12	58877227	58877589	LRIG3	LRIG3
chr12	63918658	63919155	SRGAP1	SRGAP1
chr12	65879760	65880406	HMGA2-AS1	HMGA2-AS1;HMGA2
chr12	76319838	76320308	BBS10	LNCOG;OSBPL8;BBS10
chr12	76976799	76977122	E2F7	E2F7
chr12	79419962	79420372	MIR1252	MIR1252;SYT1
chr12	86634744	86635048	MGAT4C	MGAT4C
chr12	96316114	96316585	CDK17	ELK3;CDK17
chr12	100554680	100555056	GAS2L3	GAS2L3;NR1H4
chr12	103804864	103805475	NT5DC3	TTC41P;NT5DC3;STAB2
chr12	104603568	104604069	MIR3922	MIR3922;CHST11
chr12	106301672	106302093	TCP11L2	CKAP4;TCP11L2
chr12	112686271	112686688	MIR1302-1	MIR1302-1;RPH3A
chr12	116529043	116529442	LINC00173	LINC00173;MAP1LC3B2
chr12	119940894	119941301	BICDL1	BICDL1
chr12	120302285	120302706	SIRT4	SIRT4;RNU4-2;RNU4-1;MSI1;PLA2G1B;PXN
chr12	122841360	122841814	HIP1R	VPS37B;CCDC62;HIP1R
chr9	33233913	33234343	SPINK4	SPINK4;CHMP5;BAG1
chr9	41852367	41852768	CNTNAP3B	CNTNAP3B
chr9	67334741	67335274	LOC105379452	CNTNAP3P2
chr9	69180696	69181071	TJP2	FXN;TJP2
chr9	70031260	70031571	MAMDC2	MAMDC2
chr9	81759722	81760084	TLE1-DT	LOC101927502
chr9	83885389	83885839	KIF27	KIF27
chr9	94950921	94951301	AOPEP	LOC101928119;AOPEP
chr9	100087045	100087585	ERP44	ERP44;INVS
chr9	110194247	110194603	C9orf152	C9orf152;PALM2AKAP2;TXN
chr9	110701032	110701404	MUSK	MUSK
chr9	111728268	111729234	SHOC1	SHOC1
chr9	111960981	111961386	MIR4668	MIR4668;UGCG
chr9	112046107	112046513	LINC02977	SUSD1
chr9	113929742	113930191	ZNF618	ZNF618
chr9	114686975	114687433	TEX48	TEX48;TEX53;TMEM268
chr9	114718765	114719220	TEX48	TEX48
chr9	114779267	114779850	TNFSF15	TNFSF15
chr9	121322359	121322717	GSN	STOM;GSN;GSN-AS1
chr9	126984944	126985373	RALGPS1	RALGPS1
chr9	127049014	127049399	RALGPS1	ANGPTL2;RALGPS1
chr9	130693442	130693863	EXOSC2	EXOSC2;ABL1;PRDM12
chr9	131635306	131635636	RAPGEF1	RAPGEF1
chr9	133133769	133134144	RALGDS	CELP;GBGT1;RALGDS
chr9	133967060	133967482	VAV2	VAV2
chr17	1115147	1115432	ABR	ABR
chr17	1413279	1413696	YWHAE	CRK;YWHAE
chr17	4721422	4721999	ARRB2	LOC101559451;PELP1;MED11;ARRB2;CXCL16;ZMYND15;TM4SF5
chr17	16287605	16287939	MIR1288	MIR1288;PIGL
chr17	16329494	16329987	PIGL	MIR1288;CENPV;PIGL
chr17	19977420	19978050	AKAP10	AKAP10;SPECC1
chr17	20935496	20936085	LOC339260	CCDC144NL;LOC339260;CCDC144NL-AS1
chr17	27446511	27447045	KSR1	TBC1D3P5;KSR1
chr17	28335343	28335631	TNFAIP1	MIR4723;TMEM199;SARM1;POLDIP2;TMEM97;KRT18P55;SEBOX;TNFAIP1;VTN;IFT20
chr17	29158753	29159078	MYO18A	MYO18A
chr17	35257183	35257704	SLFN5	SLFN5
chr17	39238672	39238974	LOC101929578	LOC101929578;STAC2;RPL19;CACNB1;FBXL20
chr17	40114606	40114947	MSL1	MIR6866;CASC3;MSL1;THRA;NR1D1
chr17	45705358	45705782	LOC107985028	LINC02210-CRHR1
chr17	47294137	47294659	ITGB3	THCAT158;EFCAB13;ITGB3
chr17	49077082	49077415	IGF2BP1	IGF2BP1
chr17	49106729	49107050	B4GALNT2	B4GALNT2
chr17	50707851	50708152	ANKRD40	LUC7L3;ABCC3;ANKRD40
chr17	58391403	58391838	RNF43	TSPOAP1-AS1;HSF5;RNF43;SUPT4H1
chr17	59855629	59856031	MIR21	MIR21;TUBD1;RPS6KB1;VMP1
chr17	60393069	60393412	C17orf64	APPBP2;C17orf64;USP32
chr17	60677167	60677750	BCAS3	BCAS3;PPM1D
chr17	60886808	60887266	BCAS3	BCAS3
chr17	62792190	62792549	MARCHF10	MARCHF10-DT;LOC105371855;MARCHF10
chr17	63040309	63040704	TANC2	TANC2
chr17	64929538	64930072	LRRC37A3	AMZ2P1;LRRC37A3
chr17	65183789	65184057	RGS9	RGS9
chr17	65785117	65785564	CEP112	CEP112
chr17	72682588	72682977	LOC105371887	SLC39A11;LINC00511
chr17	77121790	77122175	SEC14L1	MIR6516;SEC14L1;SNHG20;SCARNA16
chr17	81576610	81576983	NPLOC4	FSCN2;NPLOC4;FAAP100
chr18	11925782	11926193	LOC101927511	GNAL;MPPE1
chr18	14188947	14189400	ANKRD20A5P	CYP4F35P;ANKRD20A5P
chr18	26226278	26226702	TAF4B	PSMA8;TAF4B
chr18	27964717	27965198	CDH2	CDH2
chr18	48901865	48902369	SMAD7	SMAD7;CTIF
chr18	48946594	48946874	SMAD7	SMAD7
chr18	62331551	62331857	TNFRSF11A	RELCH;TNFRSF11A
chr18	70154653	70155004	RTTN	RTTN
chr18	74951197	74951523	ZNF407	ZNF407
chr11	4134888	4135222	RRM1	LINC02749;RRM1;STIM1
chr11	5621152	5621579	TRIM34	TRIM6;OR52B6;TRIM6-TRIM34;TRIM34;TRIM5
chr11	8839993	8840281	DENND2B	LOC102724784;DENND2B
chr11	9572688	9573099	WEE1	WEE1;ZNF143
chr11	10899811	10900094	ZBED5-AS1	ZBED5;ZBED5-AS1
chr11	12539688	12539973	PARVA	PARVA
chr11	12707139	12707434	TEAD1	TEAD1
chr11	19028229	19028701	MRGPRX2	MRGPRX2
chr11	32088139	32088749	RCN1	LOC100506675;RCN1
chr11	35260593	35260943	SLC1A2	SLC1A2;CD44
chr11	43920771	43921114	ALKBH3-AS1	ALKBH3-AS1;ALKBH3;C11orf96;SEC14L1P1
chr11	59786962	59787281	STX3	CBLIF;MRPL16;STX3;OR10V2P
chr11	62012532	62012848	LOC399900	FTH1;BEST1
chr11	65382223	65382767	SLC25A45	TIGD3;SLC25A45;NEAT1;DPF2;FRMD8
chr11	66904025	66904602	PC	MIR3163;PC;LRFN4
chr11	69368554	69368904	LOC105369370	MYEOV
chr11	69867525	69868076	FGF3	FGF3
chr11	84865232	84865630	DLG2	DLG2
chr11	86116455	86116842	PICALM	PICALM
chr11	86524038	86524551	ME3	ME3
chr11	94737153	94737842	PIWIL4-AS1	LOC105369438;AMOTL1
chr11	94746973	94747485	PIWIL4-AS1	LOC105369438;AMOTL1
chr11	95836110	95836480	CEP57	FAM76B;MTMR2;CEP57
chr11	96310888	96311483	MIR1260B	MIR1260B;CCDC82;MAML2
chr11	100684739	100685150	ARHGAP42	ARHGAP42-AS1;ARHGAP42
chr11	102599740	102600490	LOC101928477	MMP20
chr11	118436002	118436526	KMT2A	ATP5MG;KMT2A;UBE4A
chr11	125892065	125892471	PUS3	HYLS1;DDX25;PUS3
chr11	126007261	126007653	CDON	VSIG10L2;CDON
chr11	130636825	130637405	MIR8052	MIR8052;LINC02873
chr10	3401356	3401851	LOC105376357	LINC02669
chr10	3776226	3776738	KLF6	KLF6
chr10	12720446	12720808	MIR548Q	MIR548Q;CAMK1D
chr10	13040248	13040672	CCDC3	CCDC3
chr10	23438878	23439313	OTUD1	OTUD1
chr10	28592851	28593215	WAC	WAC
chr10	29784331	29784852	SVIL	SVIL
chr10	31936982	31937358	ARHGAP12	ARHGAP12
chr10	33264214	33264701	NRP1	NRP1
chr10	43857590	43857937	LINC00840	LINC00840;LINC00619
chr10	52233604	52233965	PRKG1-AS1	PRKG1-AS1;PRKG1
chr10	60282858	60283197	ANK3	ANK3
chr10	62608172	62608441	ADO	ZNF365
chr10	63554030	63554469	JMJD1C	REEP3;JMJD1C
chr10	69446512	69446946	TSPAN15	TSPAN15;HK1;TACR2
chr10	70367461	70367779	LRRC20	EIF4EBP2;LRRC20
chr10	71340151	71340448	LOC105378353	UNC5B;SLC29A3
chr10	74165502	74165826	ADK	ADK;AP3M1;VCL
chr10	75192086	75192431	VDAC2	COMTD1;SAMD8;VDAC2
chr10	77587168	77587517	KCNMA1	KCNMA1
chr10	89515383	89515871	SLC16A12	SLC16A12-AS1;SLC16A12
chr10	90915172	90915564	ANKRD1	RPP30;ANKRD1
chr10	90921171	90921747	ANKRD1	RPP30;ANKRD1
chr10	91616961	91617301	PPP1R3C	HECTD2-AS1;PPP1R3C
chr10	94088824	94089255	PLCE1	PLCE1-AS2;PLCE1
chr10	98314476	98314909	LOXL4	LOXL4
chr10	100008705	100009110	DNMBP	DNMBP-AS1;CPN1;DNMBP
chr10	103504290	103504842	NEURL1-AS1	NEURL1-AS1;CALHM3;CALHM1;NEURL1
chr10	104128228	104128560	SFR1	SFR1;COL17A1;CFAP43
chr10	104309924	104310311	ITPRIP-AS1	CFAP58-DT;MIR4482;ITPRIP-AS1;GSTO2;CFAP58;ITPRIP;GSTO1
chr10	113087393	113087679	TCF7L2	TCF7L2
chr10	113093534	113093941	TCF7L2	TCF7L2
chr10	114356809	114357188	AFAP1L2	AFAP1L2
chr10	114603944	114604276	ABLIM1	ABLIM1
chr10	114714376	114714986	ABLIM1	LOC101927692;ABLIM1
chr10	119025817	119026126	NANOS1	NANOS1;SNORA19;EIF3A
chr10	122063216	122063587	TACC2	TACC2
chr10	122300916	122301352	BTBD16	TACC2;BTBD16
chr10	122504585	122504957	HTRA1	ARMS2;HTRA1
chr10	125035041	125035596	MIR4296	MIR4296;CTBP2;ZRANB1
chr16	1689169	1689464	JPT2	MIR3177;MAPK8IP3;CRAMP1;JPT2
chr16	4123915	4124264	ADCY9	ADCY9
chr16	15590938	15591229	MARF1	MIR6506;BMERB1;MARF1
chr16	48014741	48015051	LINC02134	LINC02134
chr16	74594719	74595037	GLG1	GLG1;RFWD3
chr16	82139530	82139889	LOC105371363	MPHOSPH6;HSD17B2
chr16	82653974	82654258	CDH13	CDH13;MIR8058
chr16	86585312	86585758	FOXL1	FOXC2-AS1;FLJ30679;FOXL1;FOXC2;MTHFSD
chr16	88242585	88243063	LINC02182	LINC02182
chr14	22460324	22460749	TRD-AS1	LOC105370401
chr14	50003103	50003386	LINC01588	MIR6076;LINC01599;LINC01588
chr14	52076288	52076730	NID2	NID2
chr14	52457938	52458285	TXNDC16	TXNDC16
chr14	58747279	58747673	LOC107984642	LINC01500
chr14	59013619	59013937	LINC01500	LINC01500
chr14	60775272	60775678	MNAT1	MNAT1
chr14	61184162	61184524	PRKCH	PRKCH
chr14	61553813	61554092	LOC105370525	LINC01303;FLJ22447;PRKCH
chr14	68140285	68140730	LOC105370546	RAD51B
chr14	74488845	74489207	NPC2	MIR4709;NPC2;ISCA2;LTBP2;SYNDIG1L
chr14	75648279	75648700	FLVCR2	ERG28;TTLL5;FLVCR2
chr14	92946250	92946751	CHGA	LINC02287;CHGA;ITPK1
chr14	93177900	93178361	MOAP1	TMEM251;UBR7;MOAP1;GON7
chr14	103528851	103529141	TRMT61A	CKB;TRMT61A;KLC1;MARK3;COA8;BAG5
chr4	3984870	3985186	FAM86EP	FAM86EP
chr4	4559564	4560015	STX18-AS1	STX18-AS1;STX18
chr4	7861318	7861797	AFAP1	AFAP1
chr4	9324280	9324549	USP17L24	USP17L6P;USP17L9P;USP17L24;USP17L25;USP17L26;USP17L5;USP17L27;USP17L28;USP17L29;USP17L30
chr4	42048458	42048764	SLC30A9	SLC30A9
chr4	48699490	48699871	FRYL	FRYL
chr4	54082135	54082596	GSX2	GSX2;CHIC2;PDGFRA
chr4	55948032	55948462	LOC105377663	EXOC1;CEP135
chr4	57045001	57045337	IGFBP7	IGFBP7;POLR2B
chr4	73661522	73661915	RASSF6	RASSF6
chr4	73740486	73740881	CXCL8	CXCL8
chr4	76219356	76219689	FAM47E	FAM47E;FAM47E-STBD1;SCARB2
chr4	80235496	80235792	FGF5	FGF5;PRDM8
chr4	81153947	81154367	PRKG2	PRKG2-AS1;PRKG2
chr4	84887795	84888123	WDFY3	WDFY3
chr4	85043862	85044202	WDFY3-AS2	WDFY3-AS2
chr4	86036772	86037064	MAPK10	MAPK10;ARHGAP24
chr4	86927897	86928380	AFF1-AS1	AFF1-AS1;C4orf36;AFF1
chr4	88106347	88106670	PKD2	PKD2;ABCG2
chr4	88823547	88823962	FAM13A	FAM13A
chr4	110534095	110534462	ENPEP	ENPEP
chr4	112113079	112113432	FAM241A	FAM241A
chr4	113784881	113785243	CAMK2D	CAMK2D
chr4	140726761	140727142	TBC1D9	TBC1D9
chr4	146350331	146350641	MIR7849	SLC10A7
chr4	150119464	150119864	DCLK2	DCLK2
chr4	150782350	150782766	LRBA	LRBA
chr4	152956639	152957102	LOC729870	ARFIP1;LOC729870;FHDC1
chr4	156942006	156942340	PDGFC	PDGFC
chr4	156974334	156974620	PDGFC	PDGFC
chr4	158902582	158902911	FNIP2	C4orf45;FNIP2
chr4	168218577	168218886	DDX60	ANXA10;DDX60
chr4	173252246	173252707	MIR548T	MIR548T;GALNT7
chr4	173335084	173335430	HMGB2	SCRG1;HMGB2;GALNT7;SAP30
chr4	183438708	183439078	CDKN2AIP	CDKN2AIP
chr4	183503474	183503909	ING2-DT	ING2;LOC389247
chr4	186735882	186736237	FAT1	FAT1
chr19	3852526	3852932	ZFR2	ZFR2;ATCAY
chr19	7398729	7399159	ARHGEF18	ARHGEF18
chr19	8459821	8460227	HNRNPM	HNRNPM;MARCHF2;PRAM1;ZNF414
chr19	13051558	13051974	NFIX	LYL1;NFIX
chr19	18000883	18001219	ARRDC2	ARRDC2;KCNN1
chr19	32373646	32374162	ZNF507	DPY19L3;ZNF507;LOC400684
chr19	46984402	46984871	ARHGAP35	ARHGAP35;NPAS1
chr19	47598956	47599357	BICRA	BICRA;ZNF541
chr19	48770232	48770688	FGF21	FUT1;FGF21;IZUMO1;HSD17B14;RASIP1;BCAT2
chr19	48872877	48873292	PPP1R15A	NUCB1-AS1;PPP1R15A;NUCB1;HSD17B14;PLEKHA4;TULP2
chr19	51727453	51727790	HAS1	SPACA6P-AS;SPACA6;FPR1;FPR2;HAS1;MIRLET7E;MIR125A;MIR99B
chr19	54209885	54210325	LILRB3	LILRB5;LILRB3;TMC4;RPS9;TSEN34;MBOAT7;LILRA6
chr19	55210086	55210473	PTPRH	MIR6802;MIR6804;MIR6803;PPP6R1;TMEM86B;DNAAF3;PTPRH;SYT5;TNNI3
chr19	55549343	55549722	SBK3	SBK3;ZNF579;SSC5D;SBK2;FIZ1
chr22	29625359	29625894	NF2	NF2;NIPSNAP1
chr22	30312160	30312468	TBC1D10A	SF3A1;OSM;CCDC157;CASTOR1;TBC1D10A
chr22	32700216	32700623	TIMP3	SYN3
chr22	36028596	36029104	RBFOX2	RBFOX2
chr22	41672126	41672480	SNU13	MEI1;XRCC6;SNU13;C22orf46
chr13	23427368	23427731	SACS	SACS-AS1;LINC00327;SACS
chr13	24148690	24149069	SPATA13	MIR2276;SPATA13
chr13	32285181	32285676	FRY	FRY;ZAR1L;BRCA2
chr13	44271032	44271425	MIR8079	SMIM2-AS1
chr13	101450131	101450779	ITGBL1	NALCN;ITGBL1
chr13	114004801	114005204	C13orf46	RASA3

## Sheet: Cluster5(MDAMB468)
chr	start	end	closest_gene	flank_genes
chr7	234921	235450	FAM20C	FAM20C
chr7	357890	358136	LOC442497	LOC442497
chr7	434960	435221	LOC116435278	LOC116435278
chr7	621964	622191	PRKAR1B-AS1	PRKAR1B-AS1;PRKAR1B
chr7	641297	641761	PRKAR1B-AS1	PRKAR1B-AS1;PRKAR1B
chr7	1210395	1210548	UNCX	ZFAND2A-DT;UNCX
chr7	1506898	1507153	INTS1	TMEM184A;INTS1;MAFK;MICALL2
chr7	1516528	1517070	INTS1	TMEM184A;INTS1;MAFK
chr7	1532703	1533149	MAFK	PSMG3-AS1;TMEM184A;INTS1;MAFK;PSMG3
chr7	2172839	2173216	MAD1L1	MAD1L1
chr7	2260966	2261140	SNX8	MIR6836;SNX8;MRM2;NUDT1;MAD1L1
chr7	2266893	2267248	SNX8	MIR6836;SNX8;MRM2;NUDT1;MAD1L1
chr7	2524191	2524490	LFNG	MIR4648;BRAT1;IQCE;LFNG;GRIFIN
chr7	2717402	2717873	AMZ1	AMZ1;GNA12
chr7	2720824	2721181	AMZ1	AMZ1;GNA12
chr7	2802630	2802933	GNA12	AMZ1;GNA12
chr7	2812114	2812471	GNA12	AMZ1;GNA12
chr7	4641752	4642273	FOXK1	FOXK1
chr7	4684170	4684533	FOXK1	FOXK1
chr7	4725225	4725726	FOXK1	FOXK1;AP5Z1
chr7	4775237	4775457	AP5Z1	MIR4656;FOXK1;RADIL;AP5Z1
chr7	4832141	4832400	RADIL	MIR4656;RADIL;PAPOLB;AP5Z1
chr7	5158467	5158593	ZNF890P	WIPI2;ZNF890P
chr7	5190030	5190460	WIPI2	WIPI2;ZNF890P
chr7	5411727	5411943	TNRC18	LOC100129484;FBXL18;TNRC18
chr7	5418517	5418816	TNRC18	LOC100129484;FBXL18;TNRC18
chr7	5423855	5424116	TNRC18	LOC100129484;FBXL18;TNRC18
chr7	5426670	5427101	TNRC18	LOC100129484;FBXL18;TNRC18
chr7	5513818	5514928	FBXL18	ACTB;MIR589;FBXL18
chr7	5635860	5636153	RNF216	RNF216-IT1;RNF216;FSCN1
chr7	5692634	5692905	RNF216-IT1	RNF216-IT1;MIR6874;RNF216
chr7	5822715	5823127	ZNF815P	ZNF815P;RNF216
chr7	5926416	5926854	CCZ1	RSPH10B;CCZ1;PMS2;OCM
chr7	5995408	5995833	PMS2	ANKRD61;SNORA80D;RSPH10B;EIF2AK1;PMS2;AIMP2
chr7	6058578	6058969	EIF2AK1	ANKRD61;SNORA80D;EIF2AK1;PMS2;AIMP2;USP42
chr7	6077116	6077439	USP42	ANKRD61;EIF2AK1;USP42
chr7	6105851	6106013	USP42	EIF2AK1;USP42
chr7	6385181	6385730	RAC1	DAGLB;RAC1
chr7	6798098	6798340	CCZ1B	CCZ1B;PMS2CL;RSPH10B2
chr7	7017994	7018215	MIR3683	MIR3683
chr7	7099518	7099836	LOC112267992	LOC100131257;MIR3683
chr7	7177084	7177511	C1GALT1	C1GALT1
chr7	7321789	7322151	COL28A1	LOC101927354;COL28A1
chr7	7329011	7329860	COL28A1	COL28A1
chr7	7344660	7344883	COL28A1	COL28A1
chr7	7354700	7355431	COL28A1	COL28A1
chr7	7408202	7408713	COL28A1	COL28A1
chr7	7416181	7416769	COL28A1	COL28A1
chr7	7512807	7513068	COL28A1	LOC101927391;COL28A1
chr7	7563329	7563540	MIOS-DT	LOC101927391;COL28A1;MIOS
chr7	7564336	7564721	MIOS-DT	LOC101927391;COL28A1;MIOS
chr7	7639876	7640198	RPA3	MIOS;RPA3;UMAD1
chr7	7732663	7733412	RPA3	RPA3;UMAD1
chr7	7762005	7762372	UMAD1	RPA3;UMAD1
chr7	8072518	8072657	GLCCI1	GLCCI1;ICA1
chr7	8090630	8090856	GLCCI1	GLCCI1;ICA1
chr7	8291023	8291231	ICA1-AS1	LOC100505938;ICA1
chr7	8352066	8352293	ICA1-AS1	LOC100505938
chr7	10815630	10815877	MGC4859	MGC4859
chr7	11193570	11193940	LOC105375153	PHF14
chr7	11212676	11213365	LOC105375153	PHF14
chr7	11415025	11415618	THSD7A	THSD7A
chr7	11592770	11593005	THSD7A	THSD7A
chr7	11760446	11760749	THSD7A	THSD7A
chr7	11784787	11785081	THSD7A	THSD7A
chr7	11786160	11786692	THSD7A	THSD7A
chr7	12170515	12170719	TMEM106B	TMEM106B
chr7	12199228	12199704	TMEM106B	TMEM106B
chr7	12490255	12490486	LOC102725191	LOC102725191
chr7	12497563	12497795	LOC102725191	LOC102725191
chr7	12508641	12508845	LOC102725191	LOC102725191
chr7	12647616	12647908	SCIN	ARL4A;SCIN
chr7	12683620	12684678	ARL4A	ARL4A;SCIN
chr7	12687975	12688180	ARL4A	ARL4A;SCIN
chr7	13880292	13880657	ETV1	ETV1
chr7	14321873	14322409	DGKB	DGKB
chr7	14340214	14340501	DGKB	DGKB
chr7	15547654	15547839	AGMO	AGMO
chr7	16083851	16084380	CRPPA-AS1	CRPPA
chr7	16098151	16098780	CRPPA-AS1	CRPPA
chr7	16129420	16130216	CRPPA-AS1	CRPPA
chr7	16167575	16168228	CRPPA-AS1	CRPPA-AS1;CRPPA
chr7	16193639	16193967	CRPPA-AS1	CRPPA-AS1;CRPPA
chr7	16196767	16197268	CRPPA-AS1	CRPPA-AS1;CRPPA
chr7	16200656	16200952	CRPPA-AS1	CRPPA-AS1;CRPPA
chr7	16203109	16203333	CRPPA-AS1	CRPPA-AS1;CRPPA
chr7	16206622	16207416	CRPPA-AS1	CRPPA-AS1;CRPPA
chr7	16271022	16271216	CRPPA	CRPPA-AS1;CRPPA
chr7	16272278	16272566	CRPPA	CRPPA-AS1;CRPPA
chr7	16299932	16300262	CRPPA	CRPPA-AS1;CRPPA
chr7	16301400	16301637	CRPPA	CRPPA-AS1;CRPPA
chr7	16318978	16319260	CRPPA	CRPPA-AS1;CRPPA
chr7	16402145	16402601	CRPPA	CRPPA
chr7	16411481	16411795	CRPPA	SOSTDC1;CRPPA
chr7	16422272	16422466	CRPPA	SOSTDC1;CRPPA
chr7	16446319	16447710	SOSTDC1	SOSTDC1;CRPPA
chr7	16447925	16448426	SOSTDC1	SOSTDC1;CRPPA
chr7	16465750	16465967	SOSTDC1	SOSTDC1;CRPPA
chr7	16484715	16485498	CRPPA	LRRC72;SOSTDC1;CRPPA
chr7	16524436	16524735	LRRC72	LRRC72;SOSTDC1;CRPPA
chr7	16804899	16805507	AGR2	AGR2;TSPAN13
chr7	16905345	16905625	LOC107986772	AGR3
chr7	16915467	16915775	LOC107986772	AGR3
chr7	16926901	16927153	LOC107986772	AGR3
chr7	17099165	17099913	AHR	AHR
chr7	17108995	17109470	AHR	AHR
chr7	17110649	17110916	AHR	AHR
chr7	17130325	17130724	AHR	AHR
chr7	17140438	17140735	AHR	AHR
chr7	17143097	17143541	AHR	AHR
chr7	17206450	17206661	AHR	AHR
chr7	17304920	17305220	LOC101927609	AHR
chr7	17495797	17496323	LOC105375172	LINC02889;LINC02888;AHR
chr7	17506086	17506385	LOC105375172	LINC02889;LINC02888;AHR
chr7	17524084	17524882	LINC02889	LINC02889
chr7	17542497	17543167	LINC02889	LINC02889
chr7	17545433	17545735	LINC02889	LINC02889
chr7	17557985	17558200	LINC02889	LINC02889
chr7	17558894	17559366	LINC02889	LINC02889
chr7	17769840	17770094	SNX13	SNX13
chr7	17773339	17773574	SNX13	SNX13
chr7	17787341	17787546	SNX13	SNX13
chr7	18178228	18178777	LOC107986698	HDAC9
chr7	18278453	18278665	HDAC9	HDAC9
chr7	18553018	18553313	HDAC9	HDAC9
chr7	18556000	18556322	HDAC9	HDAC9
chr7	19663711	19664185	POLR1F	MIR3146;POLR1F
chr7	19681634	19681957	POLR1F	MIR3146;POLR1F;TMEM196
chr7	19754613	19754863	TMEM196	MIR3146;POLR1F;TMEM196
chr7	19899407	19899719	LOC101927668	LOC101927668
chr7	19958356	19958995	LOC101927668	LOC101927668
chr7	20107607	20107869	LOC105375181	MACC1-AS1;LOC101927668;MACC1
chr7	20152465	20152886	MACC1-AS1	MACC1-AS1;LOC101927668;MACC1
chr7	20240907	20241918	MACC1-DT	LOC100506098;MACC1
chr7	20290441	20290986	LOC101927769	LOC101927769;LOC101927811;ITGB8
chr7	20329460	20329961	ITGB8	LOC101927769;LOC101927811;ITGB8
chr7	20340858	20341226	ITGB8	LOC101927769;LOC101927811;ITGB8
chr7	20351692	20353467	ITGB8	LOC101927769;LOC101927811;ITGB8
chr7	20407578	20408115	ITGB8	ITGB8
chr7	20441913	20442233	ITGB8	ITGB8
chr7	20607245	20607513	ABCB5	ABCB5
chr7	20929234	20929627	LINC01162	LINC01162
chr7	20959022	20959904	LINC01162	LINC01162
chr7	20977757	20978015	LINC01162	LINC01162
chr7	21011073	21011590	LINC01162	LINC01162
chr7	21476378	21476843	MIR1183	MIR1183;SP4
chr7	21543913	21544178	DNAH11	SP4;DNAH11
chr7	21544710	21545047	DNAH11	SP4;DNAH11
chr7	21550874	21551703	DNAH11	SP4;DNAH11
chr7	21580103	21580546	DNAH11	DNAH11
chr7	21603278	21603440	DNAH11	DNAH11
chr7	21616902	21617510	DNAH11	DNAH11
chr7	21617967	21618209	DNAH11	DNAH11
chr7	21944629	21945265	CDCA7L	CDCA7L;DNAH11
chr7	21946167	21946442	CDCA7L	CDCA7L;DNAH11
chr7	22361772	22362131	RAPGEF5	RAPGEF5
chr7	22372777	22373093	RAPGEF5	STEAP1B;RAPGEF5
chr7	22404300	22405060	RAPGEF5	STEAP1B;RAPGEF5
chr7	22442230	22442607	STEAP1B	STEAP1B
chr7	22443354	22443700	STEAP1B	STEAP1B
chr7	22573108	22573313	STEAP1B-AS1	LOC100506178;STEAP1B;IL6-AS1
chr7	22586594	22587096	STEAP1B-AS1	LOC100506178;STEAP1B;LOC401312;IL6-AS1
chr7	22589646	22590367	STEAP1B-AS1	LOC100506178;STEAP1B;LOC401312;IL6-AS1
chr7	22593757	22594532	STEAP1B-AS1	LOC100506178;STEAP1B;LOC401312;IL6-AS1
chr7	22597747	22597995	STEAP1B-AS1	LOC100506178;STEAP1B;LOC401312;IL6-AS1
chr7	22667715	22668290	LOC401312	STEAP1B;LOC401312;IL6-AS1
chr7	22673122	22673888	LOC401312	STEAP1B;LOC401312;IL6-AS1
chr7	22695588	22695936	IL6	IL6;LOC401312;IL6-AS1
chr7	22731407	22731595	IL6	IL6;IL6-AS1
chr7	23074641	23075266	KLHL7-DT	KLHL7-DT;KLHL7
chr7	23076786	23077350	KLHL7-DT	KLHL7-DT;KLHL7
chr7	23191030	23191227	NUP42	GPNMB;NUP42;KLHL7
chr7	23211820	23212108	NUP42	GPNMB;NUP42;KLHL7
chr7	23295209	23295709	MALSU1	GPNMB;IGF2BP3;MALSU1
chr7	23338944	23339363	IGF2BP3	IGF2BP3;MALSU1
chr7	23356861	23357801	IGF2BP3	IGF2BP3;SNORD65C;MALSU1
chr7	23439690	23439955	IGF2BP3	IGF2BP3;SNORD65C
chr7	23530431	23530640	TRA2A	RPS2P32;TRA2A
chr7	23687094	23687311	FAM221A	FAM221A;STK31;CCDC126
chr7	23691373	23691676	FAM221A	FAM221A;STK31;CCDC126
chr7	23759851	23760541	STK31	STK31
chr7	24721703	24722073	GSDME	GSDME;MPP6
chr7	24822433	24822756	OSBPL3	OSBPL3
chr7	24966355	24966550	OSBPL3	OSBPL3
chr7	25965258	25965726	MIR148A	MIR148A
chr7	26153543	26153863	NFE2L3	CBX3;HNRNPA2B1;NFE2L3
chr7	26284583	26284804	SNX10	SNX10
chr7	26452137	26452396	LINC02981	LOC441204
chr7	26515435	26515624	KIAA0087	LOC441204;KIAA0087
chr7	26549526	26549843	LOC100506289	KIAA0087
chr7	26653621	26654272	LINC02860	LINC02860;SKAP2
chr7	27112414	27112715	HOXA3	HOXA-AS3;HOTAIRM1;HOXA-AS2;HOXA1;HOXA2;HOXA3;HOXA4;HOXA5;HOXA6;HOXA7;HOXA9
chr7	27115108	27115487	HOXA3	HOXA-AS3;HOTAIRM1;HOXA10-HOXA9;HOXA-AS2;HOXA1;HOXA2;HOXA3;HOXA4;HOXA5;HOXA6;HOXA7;HOXA9
chr7	27147784	27148043	HOXA6	HOXA-AS3;HOTAIRM1;HOXA10-HOXA9;HOXA10-AS;HOXA11-AS;HOXA-AS2;HOXA2;HOXA3;HOXA4;HOXA5;HOXA6;HOXA7;HOXA9;HOXA10;HOXA11;HOXA13;MIR196B
chr7	27175239	27175412	HOXA9	HOXA-AS3;HOTTIP;HOXA10-HOXA9;HOXA10-AS;HOXA11-AS;HOXA-AS2;HOXA3;HOXA4;HOXA5;HOXA6;HOXA7;HOXA9;HOXA10;HOXA11;HOXA13;MIR196B
chr7	27177746	27178215	HOXA10-HOXA9	HOXA-AS3;HOTTIP;HOXA10-HOXA9;HOXA10-AS;HOXA11-AS;HOXA-AS2;HOXA3;HOXA4;HOXA5;HOXA6;HOXA7;HOXA9;HOXA10;HOXA11;HOXA13;MIR196B
chr7	27723136	27723359	TAX1BP1	TAX1BP1
chr7	27897068	27897445	JAZF1	JAZF1
chr7	28034653	28035048	JAZF1	JAZF1
chr7	28036956	28037075	JAZF1	JAZF1
chr7	28041490	28041841	JAZF1	JAZF1
chr7	28062617	28063109	JAZF1	JAZF1
chr7	28064477	28064812	JAZF1	JAZF1
chr7	28065690	28066370	JAZF1	JAZF1
chr7	28070946	28071114	JAZF1	JAZF1
chr7	28083506	28084044	JAZF1	JAZF1
chr7	28572916	28573666	CREB5	CREB5
chr7	28623972	28624151	CREB5	CREB5
chr7	28960334	28960827	TRIL	LOC100506497;CPVL;TRIL
chr7	29087749	29088286	CPVL-AS1	LOC101928168;CHN2;CPVL
chr7	29100633	29100818	CPVL	LOC101928168;CHN2;CPVL
chr7	29105064	29105971	CPVL	LOC101928168;CHN2;CPVL
chr7	29109882	29110276	CPVL	LOC101928168;CHN2;CPVL
chr7	29204792	29205333	CHN2-AS1	CHN2-AS1;CHN2;CPVL
chr7	29563688	29564096	PRR15-DT	CHN2;PRR15;LOC646762
chr7	29755097	29755353	WIPF3	DPY19L2P3
chr7	29987989	29988312	FKBP14-AS1	FKBP14;PLEKHA8;SCRN1
chr7	30166283	30166507	MTURN	MTURN;PLEKHA8
chr7	30289725	30289941	MIR550B1	MIR550B1;ZNRF2;MIR550A1
chr7	30510156	30510338	GGCT	NOD1;GARS1-DT;GGCT
chr7	30548842	30549116	GGCT	GARS1;GARS1-DT;GGCT
chr7	30596041	30596207	GARS1	GARS1;GARS1-DT;GGCT
chr7	31540769	31541229	ITPRID1	ITPRID1
chr7	31550482	31550960	ITPRID1	ITPRID1
chr7	31785186	31785681	PDE1C	PDE1C
chr7	31899631	31899906	PDE1C	PDE1C
chr7	32034127	32034257	PDE1C	PDE1C
chr7	32142783	32143110	PDE1C	PDE1C
chr7	32268880	32269349	PDE1C	PDE1C
chr7	32298730	32299088	PDE1C	PDE1C
chr7	32332328	32332641	PDE1C	PDE1C
chr7	32474153	32475164	LSM5	LOC100130673;AVL9;LSM5;PDE1C
chr7	32476875	32477349	LSM5	LOC100130673;AVL9;LSM5;PDE1C
chr7	32490870	32491100	LSM5	LOC100130673;AVL9;LSM5
chr7	32630600	32630940	AVL9	DPY19L1P1;AVL9
chr7	32669773	32670002	ZNRF2P1	DPY19L1P1
chr7	32680631	32681177	ZNRF2P1	DPY19L1P1;ZNRF2P1
chr7	32890496	32890741	KBTBD2	KBTBD2;RP9P
chr7	33044893	33045479	NT5C3A	FKBP9;NT5C3A;RP9
chr7	33063095	33063404	NT5C3A	BBS9;NT5C3A;RP9
chr7	33144397	33144862	BBS9	BBS9;RP9
chr7	33357862	33358469	BBS9	BBS9
chr7	33494432	33494879	BBS9	BBS9
chr7	33495217	33495729	BBS9	BBS9
chr7	33585977	33586539	BBS9	BBS9
chr7	33669018	33669744	FLJ20712	BBS9
chr7	33841749	33842034	BMPER	BBS9
chr7	33917222	33917384	BMPER	BMPER;BBS9
chr7	34174955	34175300	BMPER	BMPER
chr7	35004154	35004490	DPY19L1	DPY19L1
chr7	35015575	35015780	DPY19L1	DPY19L1
chr7	35025451	35026001	DPY19L1	DPY19L1
chr7	35093294	35093463	DPY19L2P1	DPY19L2P1
chr7	35697306	35697879	HERPUD2	LOC100506725;LOC101930085;HERPUD2
chr7	35800777	35800925	SEPTIN7	SEPTIN7-DT;SEPTIN7
chr7	35812515	35812795	SEPTIN7	SEPTIN7-DT;SEPTIN7
chr7	36119381	36119689	LOC101928618	LOC101928618;EEPD1
chr7	36128531	36129279	EEPD1	LOC101928618;EEPD1
chr7	36162031	36162371	EEPD1	EEPD1
chr7	36186875	36187052	EEPD1	EEPD1
chr7	36263266	36263502	EEPD1	EEPD1
chr7	36277198	36277452	EEPD1	KIAA0895;EEPD1
chr7	36303266	36303801	EEPD1	KIAA0895;EEPD1
chr7	36304420	36304660	EEPD1	KIAA0895;EEPD1
chr7	36348271	36348651	KIAA0895	KIAA0895;ANLN;EEPD1
chr7	36408682	36408925	ANLN	KIAA0895;ANLN
chr7	37031668	37032321	ELMO1-AS1	ELMO1-AS1;ELMO1
chr7	38222598	38222879	TARP	TARP;STARD3NL
chr7	39565673	39565918	YAE1-DT	YAE1
chr7	39734053	39734348	LINC00265	LINC00265;RALA
chr7	39810788	39811521	LOC101928688	LINC00265
chr7	39838440	39838708	LOC101928688	LINC00265
chr7	39950043	39950360	CDK13	LOC112267983;CDK13
chr7	40019655	40019802	CDK13	CDK13
chr7	40117362	40117528	MPLKIP	MPLKIP;SUGCT;CDK13
chr7	40536340	40536740	SUGCT-AS1	SUGCT
chr7	40899069	40899665	LINC01450	SUGCT
chr7	40922405	40922865	LINC01450	LINC01450
chr7	40965733	40965937	LINC01450	LINC01450
chr7	40977615	40977836	LINC01450	LINC01450
chr7	40986296	40986841	LINC01450	LINC01450
chr7	41003549	41004017	LINC01450	LINC01450
chr7	41007321	41007527	LINC01450	LINC01450
chr7	41045563	41045936	LINC01449	LINC01449
chr7	41059390	41059703	LINC01449	LINC01449
chr7	41065678	41066356	LINC01449	LINC01449
chr7	41107640	41108748	LINC01449	LINC01449
chr7	41114829	41114988	LINC01449	LINC01449
chr7	41122138	41122633	LINC01449	LINC01449
chr7	41142840	41143490	LINC01449	LINC01449
chr7	41148360	41149326	LINC01449	LINC01449
chr7	41152906	41153388	LINC01449	LINC01449
chr7	41717132	41717405	INHBA	INHBA-AS1;INHBA
chr7	41955898	41956127	GLI3	GLI3
chr7	42234815	42235080	GLI3	GLI3
chr7	42293305	42293611	GLI3	GLI3
chr7	42933073	42933333	MRPL32	PSMA2;MRPL32;C7orf25
chr7	43490031	43490343	HECW1	LUARIS;HECW1
chr7	43586218	43586682	STK17A	HECW1;COA1;STK17A
chr7	43636160	43636528	COA1	COA1;STK17A
chr7	43764935	43765347	BLVRA	COA1;BLVRA
chr7	44606414	44606617	OGDH	TMED4;OGDH;DDX56
chr7	44848046	44848390	H2AZ2	MIR4657;PPIA;PURB;H2AZ2
chr7	45885647	45885876	IGFBP1	IGFBP1;IGFBP3
chr7	45922311	45922580	IGFBP3	IGFBP1;IGFBP3
chr7	46651066	46651347	LOC730338	LOC730338
chr7	46745016	46745277	LOC730338	LOC730338
chr7	46752807	46753410	LOC730338	LOC730338
chr7	46754243	46754699	LOC730338	LOC730338
chr7	46755302	46755623	LOC730338	LOC730338
chr7	46759943	46760526	LOC730338	LOC730338
chr7	46763391	46763644	LOC730338	LOC730338
chr7	46786063	46786422	LOC730338	LOC730338
chr7	47256118	47256321	TNS3	TNS3
chr7	47361697	47361995	TNS3	TNS3
chr7	47380856	47381135	TNS3	TNS3
chr7	47405763	47406207	TNS3	TNS3
chr7	47475270	47476090	TNS3	TNS3
chr7	47575967	47576468	TNS3	LINC01447;TNS3
chr7	47591583	47592159	TNS3	LINC01447;TNS3
chr7	47636399	47636896	LINC01447	LINC01447;C7orf65
chr7	47640915	47641447	LINC02902	LINC01447;C7orf65
chr7	47677720	47678109	LINC02902	LINC01447;C7orf65
chr7	47771452	47771996	LINC00525	PKD1L1;C7orf69;LINC00525
chr7	47772146	47772375	LINC00525	PKD1L1;C7orf69;LINC00525
chr7	47783953	47784153	PKD1L1-AS1	PKD1L1;C7orf69;LINC00525
chr7	47786484	47787598	PKD1L1-AS1	PKD1L1;C7orf69;LINC00525
chr7	47819328	47819570	PKD1L1	PKD1L1;C7orf69
chr7	48139985	48140367	ABCA13	ABCA13;UPP1
chr7	48144317	48144588	ABCA13	ABCA13;UPP1
chr7	48905011	48905326	CDC14C	CDC14C
chr7	48905707	48906094	CDC14C	CDC14C
chr7	50446477	50446700	FIGNL1	IKZF1;DDC;FIGNL1
chr7	50632945	50633128	GRB10	GRB10
chr7	50664666	50664989	GRB10	GRB10
chr7	50706393	50706660	GRB10	GRB10
chr7	50710850	50711226	GRB10	GRB10
chr7	50758102	50758384	GRB10	GRB10
chr7	50771297	50771468	GRB10	GRB10
chr7	50792122	50792273	GRB10	GRB10
chr7	54829921	54832383	SEC61G	SEC61G-DT
chr7	54836413	54840983	SEC61G	SEC61G-DT
chr7	54966822	54969038	EGFR	EGFR
chr7	54980103	54980953	EGFR	EGFR
chr7	54995700	54996714	EGFR	EGFR
chr7	55018139	55021580	EGFR	EGFR
chr7	55025729	55027859	EGFR	EGFR
chr7	55048160	55049096	EGFR	EGFR
chr7	55072081	55075135	EGFR	EGFR
chr7	55078577	55081091	EGFR	EGFR
chr7	55119846	55121653	EGFR	EGFR
chr7	55126965	55128389	EGFR	EGFR
chr7	55132532	55133518	EGFR	EGFR-AS1;EGFR
chr7	55177054	55183157	EGFR-AS1	EGFR-AS1;EGFR
chr7	55548038	55550507	VOPP1	VOPP1
chr7	55774255	55774637	FKBP9P1	SEPTIN14
chr7	55912943	55913167	ZNF713	NIPSNAP2;ZNF713;MRPS17
chr7	55977718	55978513	NIPSNAP2	NIPSNAP2;ZNF713;MRPS17;PSPH
chr7	56009610	56010389	PSPH	SNORA22B;NIPSNAP2;PSPH;CCT6A
chr7	56010851	56011199	PSPH	SNORA22B;NIPSNAP2;PSPH;SNORA15;CCT6A
chr7	56033950	56034383	PSPH	SNORA22B;SUMF2;NIPSNAP2;PHKG1;PSPH;SNORA15;CCT6A
chr7	56046825	56047149	PSPH	SNORA22B;SUMF2;NIPSNAP2;PHKG1;PSPH;SNORA15;CCT6A
chr7	56079275	56080193	SUMF2	SNORA22B;SUMF2;NUPR2;CHCHD2;PHKG1;PSPH;SNORA15;CCT6A
chr7	64686568	64686891	ZNF107	MIR6839;ZNF107
chr7	64733936	64734066	ZNF107	ZNF107
chr7	64892214	64892367	LOC441239	ZNF273
chr7	65213343	65213502	LOC105375334	INTS4P1
chr7	69658767	69658920	AUTS2	AUTS2
chr7	69756240	69756495	AUTS2	AUTS2
chr7	69780404	69780716	AUTS2	AUTS2
chr7	69813931	69814235	AUTS2	AUTS2
chr7	70178860	70179129	AUTS2	AUTS2
chr7	70299207	70299410	AUTS2	AUTS2
chr7	70599028	70599416	AUTS2	AUTS2
chr7	70725465	70725787	AUTS2	AUTS2
chr7	70738094	70738318	AUTS2	AUTS2
chr7	72990162	72990326	STAG3L3	LOC100101148;PMS2P7;NSUN5P2;TRIM74;STAG3L3;SPDYE8;POM121
chr7	73156591	73156744	SPDYE10	GTF2IP4;SPDYE10P
chr7	73410297	73410720	FZD9	FZD9;BAZ1B
chr7	73503078	73503275	BAZ1B	BAZ1B;BCL7B
chr7	73742280	73742553	ABHD11	MIR4284;BUD23;CLDN3;ABHD11-AS1;STX1A;ABHD11
chr7	73746517	73746838	ABHD11	MIR4284;BUD23;CLDN3;ABHD11-AS1;STX1A;ABHD11
chr7	73827517	73827787	CLDN4	TMEM270;CLDN4;METTL27
chr7	74464981	74465218	GTF2IRD1	GTF2IRD1
chr7	74477792	74478094	GTF2IRD1	GTF2IRD1
chr7	74635497	74635834	GTF2I	GTF2I;GTF2IRD1
chr7	74663092	74663247	GTF2I	LOC101926943;GTF2I
chr7	74874826	74875008	STAG3L2	SPDYE12P;STAG3L2;PMS2P5;GTF2IRD2
chr7	74975936	74976179	CASTOR2	CASTOR2
chr7	75842975	75843193	RHBDD2	RHBDD2;CCL24
chr7	75843496	75843866	RHBDD2	RHBDD2;CCL24
chr7	76300141	76300517	HSPB1	SRRM3;HSPB1;YWHAG
chr7	76463288	76463586	DTX2	UPK3B;DTX2;FDPSP2;ZP3
chr7	76619411	76619663	POMZP3	LOC100133091;POMZP3
chr7	76955320	76955650	DTX2P1-UPK3BP1-PMS2P11	DTX2P1-UPK3BP1-PMS2P11
chr7	77348479	77348781	GSAP	GSAP;CCDC146
chr7	77453616	77453904	LOC101927243	LOC101927243;GSAP
chr7	77608838	77609021	PTPN12	APTR;PTPN12
chr7	77696371	77696555	RSBN1L	APTR;RSBN1L
chr7	80186854	80187052	GNAI1	GNAI1
chr7	80825586	80825982	SEMA3C	SEMA3C
chr7	80840039	80840291	SEMA3C	SEMA3C
chr7	80874056	80874193	SEMA3C	SEMA3C
chr7	80922329	80922508	SEMA3C	SEMA3C
chr7	80942299	80942534	SEMA3C	SEMA3C
chr7	82975913	82976097	PCLO	PCLO
chr7	82985093	82985691	PCLO	PCLO
chr7	83672098	83672482	SEMA3E	SEMA3E
chr7	83677149	83677933	SEMA3E	SEMA3E
chr7	83684693	83685035	SEMA3E	SEMA3E
chr7	84022592	84023250	SEMA3A	SEMA3A
chr7	84225455	84225777	SEMA3A	SEMA3A
chr7	87608563	87608711	ABCB1	RUNDC3B;ABCB1
chr7	87629270	87629472	RUNDC3B	RUNDC3B;ABCB1
chr7	88226981	88227317	SRI	SRI-AS1;ADAM22;SRI;STEAP4
chr7	88289588	88289878	STEAP4	STEAP4
chr7	88291828	88292127	STEAP4	STEAP4
chr7	88309862	88310117	STEAP4	STEAP4
chr7	90411562	90411737	PTTG1IP2	LOC102723899;GTPBP10;CLDN12
chr7	90622676	90622912	CDK14	CDK14
chr7	91759394	91759543	MTERF1	MTERF1
chr7	92474152	92474278	ERVW-1	TMBIM7P;ERVW-1;PEX1;GATAD1
chr7	92717644	92718258	CDK6	CDK6
chr7	92916601	92917205	CDK6-AS1	CDK6-AS1
chr7	92933969	92934427	CDK6-AS1	CDK6-AS1
chr7	93224582	93224733	HEPACAM2	HEPACAM2;VPS50
chr7	93912490	93912664	GNGT1	TFPI2-DT;GNG11;GNGT1;TFPI2
chr7	94578719	94578884	SGCE	CASD1;SGCE
chr7	94580620	94580910	SGCE	CASD1;SGCE
chr7	94584180	94584423	SGCE	CASD1;SGCE
chr7	94698358	94698545	SGCE	PEG10;SGCE
chr7	95295545	95295690	PON1	PON1;PPP1R9A
chr7	95367687	95368108	PON3	PON1;PON2;PON3
chr7	96508421	96508749	SEM1	SEM1
chr7	96663962	96664468	SEM1	SEM1
chr7	98354476	98354844	BAIAP2L1	BRI3;BAIAP2L1
chr7	98840701	98841260	TMEM130	MIR3609;TMEM130;TRRAP
chr7	99128504	99128924	SMURF1	KPNA7;SMURF1
chr7	99201028	99201266	KPNA7	KPNA7;MYH16
chr7	99268081	99268280	KPNA7	KPNA7;MYH16
chr7	99827271	99827718	CYP3A43	CYP3A4;CYP3A43;OR2AE1;TRIM4
chr7	99943656	99944134	GJC3	GJC3;AZGP1;AZGP1P1;TRIM4
chr7	99955103	99955557	AZGP1	LOC105375423;GJC3;AZGP1;AZGP1P1;TRIM4
chr7	99955869	99956128	AZGP1	LOC105375423;GJC3;AZGP1;AZGP1P1;TRIM4
chr7	100022804	100023007	ZKSCAN1	LOC105375423;AZGP1;AZGP1P1;ZNF3;ZKSCAN1;ZSCAN21
chr7	100264748	100265233	CASTOR3	STAG3;CASTOR3;SPDYE3;PMS2P1;PVRIG
chr7	100269389	100269511	CASTOR3	CASTOR3;SPDYE3;PMS2P1;PVRIG
chr7	100270321	100270691	CASTOR3	CASTOR3;SPDYE3;PMS2P1;PVRIG
chr7	100516165	100516396	LOC107986829	NYAP1;AGFG2;TSC22D4
chr7	100546183	100546442	AGFG2	PCOLCE-AS1;SAP25;FBXO24;AGFG2;LRCH4
chr7	100585464	100585723	FBXO24	PCOLCE-AS1;SAP25;FBXO24;AGFG2;LRCH4;PCOLCE;MOSPD3;TFR2
chr7	100802001	100802110	EPHB4	SLC12A9-AS1;EPHB4;SLC12A9;ZAN
chr7	101352414	101352552	COL26A1	EMSLR;COL26A1;IFT22
chr7	101518472	101518837	COL26A1	LINC01007;COL26A1
chr7	101803249	101803529	CUX1	CUX1
chr7	101881219	101881529	CUX1	CUX1
chr7	101883041	101883529	CUX1	CUX1
chr7	102134485	102134742	CUX1	CUX1
chr7	102151070	102151235	CUX1	CUX1
chr7	102186306	102186647	CUX1	CUX1
chr7	102393463	102393774	PRKRIP1	LOC100289561;MIR548O;LOC100630923;SPDYE6;PRKRIP1;ORAI2
chr7	102395818	102396278	PRKRIP1	LOC100289561;MIR548O;LOC100630923;SPDYE6;PRKRIP1;ORAI2
chr7	102883168	102883539	LRRC17	LRRC17;FBXL13
chr7	105024807	105025111	KMT2E	KMT2E-AS1;LINC01004;KMT2E
chr7	105304011	105304687	SRPK2	SRPK2
chr7	105454365	105454648	PUS7	PUS7
chr7	105650246	105650530	ATXN7L1	EFCAB10;ATXN7L1
chr7	105691684	105692253	ATXN7L1	ATXN7L1
chr7	106065923	106066215	SYPL1	CDHR3;SYPL1
chr7	106217145	106217676	NAMPT	NAMPT
chr7	106610920	106611203	CTB-30L5.1	CCDC71L
chr7	106893703	106893901	PIK3CG	PIK3CG
chr7	107046144	107046449	PRKAR2B	PRKAR2B
chr7	107595234	107595805	BCAP29	COG5;DUS4L;DUS4L-BCAP29;BCAP29
chr7	107681674	107681823	SLC26A4	SLC26A4-AS1;SLC26A4
chr7	107694422	107694738	SLC26A4	LOC101927974;SLC26A4-AS1;SLC26A4;CBLL1
chr7	107854520	107854769	DLD	DLD
chr7	107952184	107952981	LAMB1	DLD;LAMB1
chr7	108569645	108570022	THAP5	THAP5;DNAJB9;PNPLA8
chr7	108611163	108611612	LOC105375448	THAP5;DNAJB9;PNPLA8
chr7	111765915	111766289	DOCK4	DOCK4-AS1;DOCK4
chr7	112360771	112361136	ZNF277	ZNF277
chr7	112462181	112462452	IFRD1	LSMEM1;IFRD1
chr7	112481885	112482190	LSMEM1	LSMEM1;IFRD1
chr7	112566819	112567353	LOC100996249	LOC100996249
chr7	112572681	112573245	LOC100996249	LOC100996249;LOC101928012
chr7	112668515	112669111	LOC101928012	LOC100996249;LOC101928012
chr7	113099430	113099733	LOC107986837	SMIM30;GPR85
chr7	115009328	115009533	LINC01393	LINC01393;MDFIC
chr7	115078007	115078273	LINC01393	LINC01393;LINC01392
chr7	115135768	115136199	LINC01393	LINC01393;LINC01392
chr7	116409259	116409427	LOC107986838	CAV2
chr7	116511443	116511682	CAV2	CAV1;CAV2
chr7	116702110	116702627	MET	COMETT;MET
chr7	116711151	116711440	MET	COMETT;MET
chr7	116780921	116781279	MET	MET;CAPZA2
chr7	116801119	116801530	CAPZA2	MET;CAPZA2
chr7	116802907	116803145	CAPZA2	MET;CAPZA2
chr7	117266810	117266970	CFTR	CFTR;WNT2;ST7;ST7-OT3
chr7	120950385	120950658	ING3	ING3;CPED1
chr7	121421039	121421300	FAM3C	FAM3C
chr7	122674546	122675071	RNF133	RNF133;RNF148;CADPS2
chr7	122679062	122679492	RNF133	RNF133;RNF148;CADPS2
chr7	122863959	122864236	CADPS2	CADPS2
chr7	122866623	122866869	CADPS2	CADPS2
chr7	122883360	122883801	CADPS2	CADPS2
chr7	123727074	123727458	WASL	WASL
chr7	123939719	123940142	SPAM1	SPAM1
chr7	125181415	125181642	LOC101928283	LOC101928254;LOC101928283;POT1-AS1
chr7	127393199	127393381	ZNF800	ZNF800
chr7	127845891	127846105	SND1	SND1
chr7	128259810	128260123	LEP	LEP;RBM28
chr7	129144299	129144498	TSPAN33	TSPAN33;LOC407835;SMO
chr7	129417151	129417284	AHCYL2	AHCYL2;STRIP2
chr7	129592429	129592650	NRF1	NRF1
chr7	129948860	129949219	UBE2H	UBE2H
chr7	129969716	129970125	UBE2H	ZC3HC1;UBE2H
chr7	130095866	130096294	KLHDC10	LOC100128325;KLHDC10;ZC3HC1
chr7	130275864	130276348	CPA2	CPA2;CPA4
chr7	130294103	130294528	CPA4	CPA2;CPA4
chr7	130356235	130356555	CPA5	CPA1;CPA4;CPA5;CEP41
chr7	130373228	130374157	CPA1	CPA1;CPA4;CPA5;CEP41
chr7	130418750	130419085	CEP41	CPA1;CEP41
chr7	130989428	130989743	LINC-PINT	LINC-PINT
chr7	130997007	130997217	LINC-PINT	LINC-PINT
chr7	131007349	131007645	LINC-PINT	LINC-PINT
chr7	131015402	131015836	LINC-PINT	LINC-PINT
chr7	131016210	131016726	LINC-PINT	LINC-PINT
chr7	131040488	131040760	LINC-PINT	LINC-PINT
chr7	131057190	131057456	LINC-PINT	LINC-PINT
chr7	131106017	131106183	LINC-PINT	LINC-PINT;MKLN1
chr7	131178587	131178803	LINC-PINT	MKLN1
chr7	131357321	131357582	MKLN1-AS	MKLN1-AS;MKLN1
chr7	131521682	131522099	PODXL	MKLN1;PODXL
chr7	131540731	131540945	PODXL	MKLN1;PODXL
chr7	131606457	131606645	PODXL	PODXL
chr7	132251007	132251250	PLXNA4	PLXNA4
chr7	133434335	133434506	EXOC4	EXOC4
chr7	133435995	133436357	EXOC4	EXOC4
chr7	133737618	133737845	EXOC4	EXOC4
chr7	133746921	133747170	EXOC4	EXOC4
chr7	134468116	134468342	AKR1B1	AKR1B1
chr7	134532253	134532422	AKR1B10	AKR1B15;AKR1B10
chr7	134554462	134554698	AKR1B15	AKR1B15;AKR1B10
chr7	134589389	134589743	AKR1B15	AKR1B15;AKR1B10
chr7	134649460	134649704	BPGM	BPGM
chr7	134691871	134692055	BPGM	BPGM
chr7	134709296	134709507	CALD1	BPGM;CALD1
chr7	134740432	134740744	CALD1	CALD1
chr7	134891973	134892251	CALD1	CALD1
chr7	135147817	135148103	TMEM140	WDR91;AGBL3;TMEM140;CYREN
chr7	135177390	135177593	CYREN	MIR6509;WDR91;AGBL3;TMEM140;CYREN
chr7	135199060	135199405	WDR91	MIR6509;WDR91;STRA8;TMEM140;CYREN
chr7	135706820	135707406	SLC13A4	SLC13A4;FAM180A;STMP1
chr7	135744036	135744302	FAM180A	SLC13A4;FAM180A
chr7	137940572	137941034	CREB3L2	CREB3L2-AS1;CREB3L2
chr7	137963389	137963744	CREB3L2-AS1	CREB3L2-AS1;CREB3L2;AKR1D1
chr7	137964298	137964687	CREB3L2-AS1	CREB3L2-AS1;CREB3L2;AKR1D1
chr7	137970830	137971053	CREB3L2-AS1	CREB3L2-AS1;CREB3L2;AKR1D1
chr7	138663701	138663968	SVOPL	SVOPL;ATP6V0A4
chr7	138752584	138753074	ATP6V0A4	TMEM213;ATP6V0A4
chr7	138773857	138774235	ATP6V0A4	TMEM213;ATP6V0A4
chr7	138784540	138785172	ATP6V0A4	TMEM213;ATP6V0A4;KIAA1549
chr7	138790090	138790429	ATP6V0A4	TMEM213;ATP6V0A4;KIAA1549
chr7	138790694	138791048	ATP6V0A4	TMEM213;ATP6V0A4;KIAA1549
chr7	138794563	138794865	TMEM213	TMEM213;ATP6V0A4;KIAA1549
chr7	139114077	139114260	ZC3HAV1	ZC3HAV1;TTC26
chr7	139431136	139431521	LUC7L2	FMC1-LUC7L2;KLRG2;LUC7L2
chr7	139853692	139854051	TBXAS1	TBXAS1
chr7	140310398	140310686	SLC37A3	SLC37A3
chr7	140610587	140610874	DENND2A	DENND2A
chr7	141663152	141663382	DENND11	WEE2-AS1;WEE2;AGK;DENND11
chr7	141704296	141704425	DENND11	WEE2-AS1;WEE2;AGK;DENND11;SSBP1
chr7	141864762	141865445	PRSS37	PRSS37;MGAM
chr7	142097396	142097749	MGAM	MGAM;MGAM2
chr7	142104766	142105084	MGAM2	MGAM;MGAM2
chr7	142859796	142860171	EPHB6	EPHB6;TRPV6;TRPV5
chr7	142885653	142885868	TRPV6	EPHB6;TRPV6;TRPV5
chr7	143120755	143121542	PIP	PIP
chr7	143126140	143126853	PIP	PIP
chr7	143152349	143152556	PIP	TAS2R39;PIP
chr7	143171704	143171958	TAS2R39	TAS2R39;PIP
chr7	143172398	143172711	TAS2R39	TAS2R39;TAS2R40;PIP
chr7	143632801	143633108	TCAF2	TCAF2
chr7	143712038	143712390	TCAF2	LOC154761;TCAF2;CTAGE6
chr7	143824556	143824812	LOC154761	LOC154761;TCAF2P1;TCAF1
chr7	144235979	144236331	OR2A42	CTAGE4;CTAGE8;OR2A1-AS1;ARHGEF35-AS1;OR2A7;OR2A20P;OR2A42;ARHGEF35;ARHGEF34P
chr7	144314574	144314969	OR2A1	CTAGE8;OR2A1-AS1;ARHGEF35-AS1;OR2A1;OR2A7;OR2A9P;ARHGEF34P;ARHGEF5
chr7	144391801	144392005	NOBOX	OR2A1-AS1;NOBOX;ARHGEF5
chr7	144534222	144534495	TPK1	TPK1
chr7	144777157	144777742	TPK1	TPK1
chr7	148044298	148044469	CNTNAP2	CNTNAP2
chr7	149004500	149004731	PDIA4	GHET1;RNY1;RNY3;RNY4;PDIA4
chr7	149389009	149389299	LOC101928733	ZNF777
chr7	149460533	149460652	ZNF777	ZNF746;ZNF777
chr7	149670439	149670604	KRBA1	ZNF767P;KRBA1
chr7	149674780	149674975	KRBA1	KRBA1
chr7	150335087	150335413	RARRES2	ZNF775;REPIN1;RARRES2;ACTR3C;LRRC61;LOC728743
chr7	151228430	151228634	ABCF2	ABCF2;H2BE1;ABCF2-H2BE1;ASB10;IQCA1L;CHPF2;SMARCD3;MIR671
chr7	151552406	151552682	PRKAG2	PRKAG2;RHEB
chr7	151695094	151695416	PRKAG2	PRKAG2
chr7	152801864	152802055	ACTR3B	ACTR3B
chr7	156903632	156903824	LMBR1	LMBR1;NOM1
chr7	156936606	156936766	NOM1	LMBR1;NOM1
chr21	5025925	5026160	LOC102723996	LOC102723996
chr21	5055066	5055339	CH507-9B2.8	LOC102723996;GATD3B
chr21	5055455	5055692	CH507-9B2.8	LOC102723996;GATD3B
chr21	5056764	5057096	CH507-9B2.8	LOC102723996;GATD3B
chr21	5095735	5095949	CH507-9B2.8	GATD3B;LOC102724159
chr21	5106376	5106534	LOC102724023	GATD3B;LOC102724159
chr21	5565541	5565732	LOC102724219	LOC102724219
chr21	6071111	6071274	LOC102724354	LINC01669;SIK1B
chr21	6071403	6071643	LOC102724354	LINC01669;SIK1B
chr21	6072882	6073026	LOC102724354	LINC01669;SIK1B
chr21	7060749	7060954	LOC102724843	LOC102724843
chr21	7442544	7442720	LOC102724951	LOC102724951
chr21	9621074	9621533	LOC105379514	LOC105379514
chr21	14304190	14304467	ABCC13	ABCC13
chr21	14383251	14383557	HSPA13	ABCC13;HSPA13
chr21	14616301	14616692	SAMSN1	SAMSN1-AS1;SAMSN1
chr21	14911533	14911773	LINC02246	LINC02246;NRIP1
chr21	15706684	15706960	USP25	USP25
chr21	15741730	15741921	USP25	USP25
chr21	15789038	15789532	USP25	USP25
chr21	15848754	15849094	USP25	USP25
chr21	16169837	16170238	MIR99AHG	MIR99AHG
chr21	16420016	16420602	MIR99AHG	MIR99AHG
chr21	16422579	16422762	MIR99AHG	MIR99AHG
chr21	16441632	16441910	MIR99AHG	MIR99AHG
chr21	16563623	16564236	MIRLET7C	MIR99AHG;MIRLET7C;MIR125B2;MIR99A
chr21	16567291	16567761	MIR99AHG	MIR99AHG;MIRLET7C;MIR125B2;MIR99A
chr21	16586923	16587606	MIR99AHG	MIR99AHG;MIRLET7C;MIR125B2;MIR99A
chr21	16596401	16596590	MIR99AHG	MIR99AHG;MIR125B2
chr21	17441339	17441749	LINC01549	LINC01549
chr21	17444869	17445288	LINC01549	LINC01549
chr21	17446787	17446911	LINC01549	LINC01549
chr21	17479688	17479983	CXADR	LINC01549;CXADR
chr21	17501468	17501828	CXADR	CXADR
chr21	17537393	17537580	CXADR	CXADR
chr21	17592005	17592314	BTG3	BTG3;BTG3-AS1;CXADR
chr21	17660476	17660880	BTG3	BTG3;BTG3-AS1;CXADR
chr21	17673362	17673639	BTG3	CXADR
chr21	17732353	17732728	C21orf91-OT1	C21orf91-OT1
chr21	17738197	17738989	C21orf91-OT1	C21orf91-OT1;C21orf91
chr21	17740275	17740509	C21orf91-OT1	C21orf91-OT1;C21orf91
chr21	17742215	17742488	C21orf91-OT1	C21orf91-OT1;C21orf91
chr21	17742629	17742861	C21orf91-OT1	C21orf91-OT1;C21orf91
chr21	17745181	17745335	C21orf91-OT1	C21orf91-OT1;C21orf91
chr21	17900840	17901753	CHODL	CHODL;CHODL-AS1
chr21	17902783	17902977	CHODL	CHODL;CHODL-AS1
chr21	18157522	18157778	CHODL	CHODL
chr21	18159016	18159329	CHODL	CHODL
chr21	20272835	20272981	LINC02573	LINC02573
chr21	25735561	25735749	ATP5PF	GABPA;ATP5PF;JAM2
chr21	25836455	25836768	APP	APP
chr21	26008379	26008748	APP	APP
chr21	26022815	26023156	APP	APP
chr21	26040949	26041232	APP	APP
chr21	26116402	26116746	APP	APP
chr21	26124248	26124809	APP	APP
chr21	26149037	26149348	APP	APP
chr21	26166844	26167267	APP	APP
chr21	26374641	26375669	LOC107985474	CYYR1-AS1
chr21	26385670	26386463	LOC107985474	CYYR1-AS1
chr21	26388647	26389149	LOC107985474	CYYR1-AS1
chr21	26389797	26390703	LOC107985474	CYYR1-AS1
chr21	26796026	26796397	ADAMTS1	ADAMTS1
chr21	28911492	28911677	N6AMT1	LTN1;N6AMT1
chr21	29080265	29080673	MAP3K7CL	USP16;CCT8;MAP3K7CL
chr21	29168734	29169219	MAP3K7CL	LINC00189;MAP3K7CL;BACH1
chr21	29175395	29175848	LINC00189	LINC00189;MAP3K7CL;BACH1
chr21	29261897	29262096	BACH1	LINC00189;BACH1
chr21	29378878	29379185	BACH1-IT2	GRIK1-AS2;BACH1-IT2;BACH1
chr21	29386266	29386484	BACH1-IT2	GRIK1-AS2;BACH1-IT2;BACH1
chr21	29386907	29387203	BACH1-IT2	GRIK1-AS2;BACH1-IT2;BACH1
chr21	29429073	29429332	BACH1-IT2	GRIK1-AS2;BACH1
chr21	29433691	29434088	BACH1-IT3	GRIK1-AS2;BACH1
chr21	30146710	30147281	CLDN17	CLDN17
chr21	30152991	30153204	CLDN17	CLDN17
chr21	30216108	30216415	CLDN8	CLDN17;LINC00307;CLDN8
chr21	30227668	30228057	CLDN8	LINC00307;CLDN8
chr21	30336658	30336897	KRTAP27-1	KRTAP25-1;MIR4327;KRTAP13-2;KRTAP23-1;KRTAP26-1;KRTAP27-1
chr21	31219381	31219613	TIAM1	TIAM1
chr21	31310734	31311203	TIAM1	TIAM1
chr21	31334671	31335158	TIAM1	TIAM1
chr21	31354529	31354826	TIAM1	TIAM1
chr21	31363893	31364090	TIAM1	TIAM1
chr21	31509369	31509964	TIAM1	LOC150051;TIAM1
chr21	31644780	31644937	SOD1-DT	SCAF4;SOD1
chr21	31875586	31875940	HUNK	HUNK
chr21	31890585	31890904	HUNK	HUNK
chr21	31905886	31906561	HUNK	HUNK
chr21	31920293	31920595	HUNK	HUNK
chr21	32241142	32241411	MIS18A	LINC00159;MIS18A
chr21	32339665	32339969	URB1	MRAP;SNORA80A;URB1
chr21	32372059	32372461	SNORA80A	CFAP298-TCP10L;EVA1C;SNORA80A;URB1-AS1;URB1
chr21	32455635	32456011	EVA1C	CFAP298-TCP10L;EVA1C
chr21	32474679	32475192	EVA1C	CFAP298-TCP10L;EVA1C
chr21	32478829	32479237	EVA1C	CFAP298-TCP10L;EVA1C
chr21	32495330	32495776	EVA1C	CFAP298-TCP10L;EVA1C
chr21	32569821	32570059	CFAP298-TCP10L	CFAP298-TCP10L;TCP10L;CFAP298
chr21	32612199	32612704	CFAP298-TCP10L	CFAP298-TCP10L;TCP10L;CFAP298;SYNJ1
chr21	32624828	32625080	CFAP298-TCP10L	CFAP298-TCP10L;TCP10L;CFAP298;SYNJ1
chr21	32713100	32713857	SYNJ1	PAXBP1-AS1;SYNJ1;PAXBP1
chr21	33269116	33269397	IL10RB	IL10RB-DT;IFNAR2;IL10RB
chr21	33286887	33287630	IL10RB	IL10RB-DT;IFNAR1;IFNAR2;IL10RB
chr21	33290559	33290805	IL10RB	IL10RB-DT;IFNAR1;IFNAR2;IL10RB
chr21	33299455	33299616	IL10RB	IL10RB-DT;IFNAR1;IFNAR2;IL10RB
chr21	33397037	33397412	IFNGR2	IFNAR1;IFNGR2;TMEM50B
chr21	33428671	33429114	IFNGR2	IFNGR2;TMEM50B
chr21	33429551	33430003	IFNGR2	IFNGR2;TMEM50B
chr21	33605932	33606058	CRYZL1	DONSON;ATP5PO;ITSN1;SON;CRYZL1
chr21	33801618	33802178	ITSN1	ATP5PO;ITSN1
chr21	33930945	33931332	LINC00649	LINC00649;LOC101928126;ATP5PO;ITSN1
chr21	33947419	33947995	LINC00649	LINC00649;LOC101928126;ATP5PO;ITSN1
chr21	34333049	34333639	KCNE2	SMIM11A;MRPS6;KCNE2
chr21	34336711	34337185	KCNE2	SMIM11A;MRPS6;KCNE2
chr21	34351845	34352146	KCNE2	FAM243A;SMIM11A;MRPS6;KCNE2
chr21	34526758	34527210	RCAN1	RCAN1;KCNE1
chr21	34545138	34545734	RCAN1	RCAN1;KCNE1
chr21	34552422	34552640	RCAN1	RCAN1;KCNE1
chr21	34599442	34599733	RCAN1	RCAN1
chr21	34734792	34735055	LINC00160	LINC01426;LINC00160;CLIC6
chr21	34736939	34737796	LINC00160	LINC01426;LINC00160;CLIC6
chr21	34771669	34771908	LINC01426	LINC01426;LINC00160;RUNX1
chr21	34774802	34775031	LINC01426	LINC01426;LINC00160;RUNX1
chr21	34796961	34797807	LINC01426	LINC01426;RUNX1
chr21	34845568	34846186	LOC102724584	LOC101928269;RUNX1
chr21	34875664	34876359	RUNX1	LOC101928269;RUNX1
chr21	34878535	34878838	RUNX1	LOC101928269;RUNX1
chr21	34881776	34882130	RUNX1	LOC101928269;RUNX1
chr21	34885860	34886138	RUNX1	LOC101928269;RUNX1
chr21	35197844	35198509	RUNX1	LOC101928269
chr21	35263437	35263816	LOC100506403	LOC101928269
chr21	35273359	35273705	LOC100506403	LOC101928269
chr21	35294624	35294955	LOC100506403	LOC101928269
chr21	35549330	35549666	LOC100506403	LOC100506403;LOC101928269
chr21	35779663	35780033	MIR802	LOC101928269
chr21	35796864	35797230	MIR802	LOC101928269
chr21	35797793	35798267	MIR802	LOC101928269
chr21	35800585	35801423	MIR802	LOC101928269
chr21	35840271	35840473	PPP1R2P2	LOC101928269;PPP1R2P2
chr21	35844133	35844614	PPP1R2P2	LOC101928269;PPP1R2P2
chr21	35849197	35849425	PPP1R2P2	LOC101928269;PPP1R2P2
chr21	35953354	35954132	LOC101928269	LOC101928269
chr21	36010781	36011300	LINC01436	LINC01436;LOC101928269;SETD4
chr21	36126107	36126542	CBR1-AS1	LOC100133286;CBR3-AS1;LOC105369306;SETD4;CBR3;DOP1B
chr21	36127412	36127623	CBR1-AS1	LOC100133286;CBR3-AS1;LOC105369306;SETD4;CBR3;DOP1B
chr21	36188007	36188557	DOP1B	CBR3-AS1;CBR3;DOP1B
chr21	36377229	36377675	MORC3	MORC3;CHAF1B
chr21	36499900	36500432	CLDN14	CLDN14
chr21	36510034	36510585	CLDN14	CLDN14
chr21	37182155	37182773	TTC3	TTC3-AS1;VPS26C;DSCR9;TTC3
chr21	37270919	37271177	VPS26C	VPS26C;DSCR9
chr21	37467157	37467393	DYRK1A	DYRK1A
chr21	37547383	37547535	DYRK1A	DYRK1A
chr21	37658685	37659291	DYRK1A	KCNJ6
chr21	37670849	37671106	DYRK1A	KCNJ6
chr21	38129794	38130057	DSCR8	DSCR4;KCNJ6;KCNJ15;DSCR8
chr21	38136328	38136598	DSCR8	DSCR4;KCNJ6;KCNJ15;DSCR8
chr21	38139630	38140737	DSCR8	DSCR4;KCNJ6;KCNJ15;DSCR8
chr21	38219356	38219669	DSCR10	DSCR10;KCNJ15;DSCR8
chr21	38261925	38262228	KCNJ15	KCNJ15
chr21	38458450	38458762	ERG	ERG
chr21	38787577	38787702	ETS2	ETS2;LINC00114;LOC400867
chr21	38819963	38820418	ETS2	LOC101928398;ETS2;LOC400867
chr21	38903605	38903913	LOC400867	LOC101928398;LOC400867
chr21	38907213	38907442	LOC400867	LOC101928398;LOC400867
chr21	38920828	38920947	LOC400867	LOC400867
chr21	39184661	39184905	PSMG1	BRWD1;PSMG1
chr21	39317345	39317630	BRWD1-AS1	BRWD1-AS1;BRWD1-AS2;HMGN1;BRWD1
chr21	39321515	39322085	BRWD1	BRWD1-AS1;BRWD1-AS2;HMGN1;BRWD1
chr21	39667246	39667544	B3GALT5	B3GALT5;IGSF5
chr21	39670748	39671076	B3GALT5	B3GALT5;IGSF5
chr21	39681897	39682156	B3GALT5	B3GALT5;IGSF5
chr21	39737520	39738045	IGSF5	IGSF5
chr21	39742664	39743108	IGSF5	IGSF5
chr21	39863138	39863566	PCP4	PCP4
chr21	40054366	40054799	PCP4	DSCAM
chr21	41113441	41113806	LINC00323	LINC00323
chr21	41119948	41120295	LINC00323	MIR3197;BACE2;LINC00323
chr21	41140940	41141342	LINC00323	MIR3197;PLAC4;BACE2;LINC00323
chr21	41142040	41142427	LINC00323	MIR3197;PLAC4;BACE2;LINC00323
chr21	41165091	41165606	MIR3197	MIR3197;PLAC4;BACE2;LINC00323
chr21	41250513	41250864	BACE2	BACE2
chr21	41396562	41396852	MX2	MX1;MX2;FAM3B
chr21	41478004	41478691	TMPRSS2	MX1;TMPRSS2
chr21	41536421	41536651	TMPRSS2	PCSEAT;TMPRSS2
chr21	41605487	41605945	LOC105372809	PCSEAT
chr21	41612941	41613230	LOC105372809	PCSEAT
chr21	41615559	41615960	LOC105372809	PCSEAT
chr21	41630077	41630773	LINC00111	PCSEAT;LINC00111
chr21	41634250	41635157	LINC00111	LINC00111
chr21	41643364	41643758	LINC00111	LINC00111
chr21	41653878	41654399	LINC00111	LINC00111
chr21	41678379	41678717	LINC00111	LINC00479;LINC00112;LINC00111
chr21	41680360	41680942	LINC00111	LINC00479;LINC00112;LINC00111
chr21	41681243	41681712	LINC00111	LINC00479;LINC00112;LINC00111
chr21	41683865	41684187	LINC00111	LINC00479;LINC00112;LINC00111
chr21	41684521	41684870	LINC00111	LINC00479;LINC00112;LINC00111
chr21	41758474	41758865	RIPK4	MIR6814;LINC00479;LINC00112;RIPK4;PRDM15
chr21	41765007	41765270	RIPK4	MIR6814;LINC00479;LINC00112;RIPK4;PRDM15
chr21	41768889	41769062	LOC102724800	MIR6814;RIPK4;PRDM15
chr21	41783217	41784106	LOC102724800	MIR6814;RIPK4;PRDM15
chr21	41786487	41786856	PRDM15	MIR6814;RIPK4;PRDM15
chr21	41926507	41926678	C2CD2	C2CD2;PRDM15
chr21	42057058	42057666	UMODL1	ZNF295-AS1;UMODL1-AS1;ZBTB21;UMODL1
chr21	42086207	42086719	UMODL1	UMODL1-AS1;UMODL1
chr21	42093952	42094514	UMODL1	UMODL1-AS1;UMODL1
chr21	42199563	42199753	ABCG1	ABCG1
chr21	42209920	42210271	ABCG1	ABCG1
chr21	42233917	42234150	ABCG1	ABCG1
chr21	42262975	42263527	ABCG1	TFF3;ABCG1
chr21	42395970	42396559	TMPRSS3	UBASH3A;TMPRSS3;TFF1;TFF2
chr21	42450042	42450322	RSPH1-DT	LOC101930094;UBASH3A;SLC37A1;RSPH1
chr21	42607551	42607994	LINC01671	LINC01671;PDE9A;SLC37A1
chr21	42677887	42678167	PDE9A	PDE9A
chr21	42731147	42731572	PDE9A	LINC01668;PDE9A
chr21	42830841	42831004	WDR4	WDR4;NDUFV3
chr21	42955708	42956211	MIR5692B	MIR5692B;NDUFV3;PKNOX1;ERVH48-1
chr21	43332014	43332454	LINC00322	LINC00322;LINC01679
chr21	43343218	43343483	LINC00322	LINC00322;LINC01679
chr21	43466647	43466895	LOC102723380	HSF2BP;LINC00313;SIK1;LINC00319
chr21	43478046	43478176	LINC00313	HSF2BP;LINC00313;LINC00319
chr21	43600748	43601042	MIR6070	MIR6070;HSF2BP;H2BS1
chr21	43609618	43610014	MIR6070	MIR6070;HSF2BP;RRP1B;H2BS1
chr21	43712243	43712530	PDXK	RRP1B;PDXK
chr21	43758090	43758641	PDXK	CSTB;AATBC;PDXK;RRP1
chr21	43782778	43783171	RRP1	CSTB;AATBC;PDXK;RRP1
chr21	44155399	44155765	LINC01678	LINC01678;PWP2;TRAPPC10;GATD3A
chr21	44165934	44166230	LINC01678	LINC01678;PWP2;GATD3A
chr21	44176214	44176468	LINC01678	LINC01678;ICOSLG;PWP2;GATD3A
chr21	44206587	44206916	LOC107983952	DNMT3L-AS1;LINC01678;ICOSLG;DNMT3L;GATD3A
chr21	44207916	44208222	LOC107983952	DNMT3L-AS1;LINC01678;ICOSLG;DNMT3L;GATD3A
chr21	44208337	44208628	LOC107983952	DNMT3L-AS1;LINC01678;ICOSLG;DNMT3L;GATD3A
chr21	44237313	44237569	ICOSLG	DNMT3L-AS1;ICOSLG;DNMT3L;AIRE;GATD3A
chr21	44244020	44244226	ICOSLG	DNMT3L-AS1;ICOSLG;DNMT3L;AIRE;GATD3A
chr21	44297758	44297958	PFKL	DNMT3L-AS1;DNMT3L;AIRE;PFKL;CFAP410
chr21	44785740	44786015	UBE2G2	LINC01424;SUMO3;UBE2G2
chr21	44858134	44858535	PTTG1IP	ITGB2;SUMO3;PTTG1IP
chr21	44911862	44912293	ITGB2	ITGB2-AS1;ITGB2;PTTG1IP;LINC01547;FAM207A
chr21	44927576	44927706	ITGB2-AS1	ITGB2-AS1;ITGB2;LINC01547;FAM207A
chr21	46668084	46668432	PRMT2	PRMT2
chr21	46698297	46698583	PRMT2	PRMT2
chr6	617508	617824	HUS1B	HUS1B;EXOC2
chr6	722121	722370	EXOC2	EXOC2
chr6	1024602	1025097	LINC01622	LINC01622
chr6	1038931	1039495	LINC01622	LINC01622
chr6	1054963	1055399	LINC01622	LINC01622
chr6	1069977	1070188	LINC01622	LINC01622
chr6	1103997	1104316	LINC01622	LINC01622
chr6	1105149	1105536	LINC01622	LINC01622
chr6	1110739	1111093	LINC01622	LINC01622
chr6	1263688	1264097	FOXQ1	FOXQ1
chr6	1267246	1267573	FOXQ1	FOXQ1
chr6	1271019	1271386	FOXQ1	FOXQ1
chr6	1286970	1287728	FOXQ1	FOXQ1
chr6	1290781	1291177	FOXQ1	FOXQ1
chr6	1311524	1312322	FOXQ1	FOXQ1
chr6	1322773	1323161	LINC01394	FOXQ1
chr6	1335455	1335813	LINC01394	FOXQ1
chr6	1346177	1346406	LINC01394	MIR6720;FOXF2;FOXQ1
chr6	1396955	1397209	MIR6720	MIR6720;FOXF2
chr6	1597912	1598245	FOXCUT	FOXCUT;FOXC1;GMDS
chr6	1607519	1607893	FOXCUT	FOXCUT;FOXC1;GMDS
chr6	1670771	1671589	GMDS	GMDS
chr6	1679027	1680209	GMDS	GMDS
chr6	1723745	1724500	GMDS	GMDS
chr6	1761462	1761972	GMDS	GMDS
chr6	1762412	1762672	GMDS	GMDS
chr6	1763474	1763766	GMDS	GMDS
chr6	1764848	1765463	GMDS	GMDS
chr6	1767736	1768349	GMDS	GMDS
chr6	1838708	1839079	GMDS	GMDS
chr6	2061753	2062197	GMDS	GMDS
chr6	2072534	2072888	GMDS	GMDS
chr6	2101933	2102063	GMDS	GMDS
chr6	2119352	2119684	GMDS	GMDS
chr6	2144306	2144603	GMDS	GMDS
chr6	2157502	2158312	GMDS	GMDS
chr6	2161837	2162490	GMDS	GMDS
chr6	2166769	2167150	GMDS	GMDS
chr6	2196211	2196439	GMDS	GMDS-DT;GMDS
chr6	2433864	2434302	GMDS-DT	GMDS-DT
chr6	2441969	2442573	GMDS-DT	GMDS-DT
chr6	2447799	2448230	GMDS-DT	GMDS-DT
chr6	2477884	2478575	GMDS-DT	GMDS-DT
chr6	2502147	2502534	GMDS-DT	GMDS-DT
chr6	2504011	2504437	GMDS-DT	GMDS-DT
chr6	2581648	2582051	LINC02521	LINC02521;LINC01600
chr6	2656532	2656832	LINC01600	LINC02521;LINC01600;MYLK4
chr6	2818091	2818455	SERPINB1	MIR4645;SERPINB1;SERPINB9P1;WRNIP1
chr6	2863988	2864249	MIR4645	MIR4645;SERPINB1;SERPINB9P1;SERPINB9
chr6	2986735	2986978	LINC01011	LOC101927759;LINC01011;HTATSF1P2;NQO2;SERPINB6
chr6	2999838	3000057	NQO2	LOC101927759;LINC01011;HTATSF1P2;NQO2;SERPINB6
chr6	3001905	3002304	NQO2	LOC101927759;LINC01011;HTATSF1P2;NQO2;SERPINB6
chr6	3061530	3061958	RIPK1	LOC101927759;HTATSF1P2;NQO2;RIPK1
chr6	3310713	3311097	SLC22A23	LOC100422781;PSMG4;SLC22A23
chr6	3382476	3382761	SLC22A23	SLC22A23
chr6	3418682	3419041	SLC22A23	SLC22A23
chr6	3419969	3420222	SLC22A23	SLC22A23
chr6	3457748	3458084	SLC22A23	SLC22A23
chr6	3500099	3501109	SLC22A23	SLC22A23
chr6	3712886	3713167	LOC100507336	PXDC1
chr6	3742188	3742402	PXDC1	PXDC1
chr6	3793457	3793846	FAM50B	PXDC1;FAM50B
chr6	3825693	3826581	FAM50B	FAM50B
chr6	3840964	3841877	FAM50B	FAM50B
chr6	3912874	3913341	FAM50B	FAM50B
chr6	3915767	3916077	FAM50B	FAM50B
chr6	3928253	3928771	FAM50B	FAM50B
chr6	4577407	4577830	LOC105374894	KU-MEL-3
chr6	4582542	4583113	LOC105374894	KU-MEL-3
chr6	4636943	4637107	KU-MEL-3	KU-MEL-3
chr6	4645041	4645362	KU-MEL-3	KU-MEL-3
chr6	4812053	4812427	CDYL	CDYL
chr6	5295647	5295992	FARS2	FARS2;LYRM4
chr6	5457881	5458368	FARS2-AS1	LOC101927972;FARS2
chr6	5564943	5565203	FARS2-AS1	FARS2
chr6	5984847	5985010	NRN1	NRN1
chr6	6600835	6601218	LY86	LY86-AS1;LY86
chr6	7201278	7201496	RREB1	RREB1
chr6	7261303	7261547	SSR1	RREB1;SSR1
chr6	7312561	7312826	SSR1	CAGE1;SSR1
chr6	7417726	7417983	RIOK1	CAGE1;RIOK1
chr6	7559800	7559995	DSP	SNRNP48;DSP
chr6	8084628	8085354	EEF1E1	BLOC1S5-TXNDC5;EEF1E1-BLOC1S5;BLOC1S5;EEF1E1
chr6	8434889	8435043	SLC35B3	LOC100506207;SLC35B3
chr6	8775971	8776155	LOC100506207	LOC100506207
chr6	8839864	8840033	LOC105374914	LOC100506207
chr6	8859552	8859809	LOC105374914	LOC100506207
chr6	8939675	8939935	LOC105374913	LOC100506207
chr6	9136155	9136623	LOC107986562	LOC100506207
chr6	9225356	9225696	LOC107986562	LOC100506207
chr6	10355336	10355627	TFAP2A-AS2	TFAP2A-AS2;TFAP2A
chr6	10395060	10395724	TFAP2A-AS2	TFAP2A-AS1;MIR5689;MIR5689HG;TFAP2A-AS2;LINC00518;TFAP2A
chr6	10400255	10400638	TFAP2A-AS2	TFAP2A-AS1;MIR5689;MIR5689HG;TFAP2A-AS2;LINC00518;TFAP2A
chr6	10403639	10404071	TFAP2A-AS2	TFAP2A-AS1;MIR5689;MIR5689HG;TFAP2A-AS2;LINC00518;TFAP2A
chr6	10407414	10407907	TFAP2A-AS1	TFAP2A-AS1;MIR5689;MIR5689HG;TFAP2A-AS2;LINC00518;TFAP2A
chr6	10451906	10452323	MIR5689	TFAP2A-AS1;MIR5689;MIR5689HG;TFAP2A-AS2;LINC00518;GCNT2;TFAP2A
chr6	10480234	10480604	LINC02522	MIR5689;MIR5689HG;LINC00518;GCNT2
chr6	10521173	10521720	GCNT2	GCNT2
chr6	10747203	10747866	SYCP2L	SYCP2L;MAK;TMEM14C;PAK1IP1;TMEM14B
chr6	10822981	10823315	MAK	SYCP2L;MAK;TMEM14B;GCM2
chr6	10838703	10839046	MAK	SYCP2L;MAK;TMEM14B;GCM2
chr6	10887469	10887789	SYCP2L	SYCP2L;MAK;TMEM14B;GCM2
chr6	11138888	11139197	ERVFRD-1	SMIM13;ERVFRD-1;NEDD9
chr6	11207094	11207448	NEDD9	NEDD9
chr6	11229661	11230055	NEDD9	NEDD9
chr6	11344205	11344710	NEDD9	NEDD9
chr6	11414694	11415011	LOC105374928	NEDD9
chr6	11614589	11615023	TMEM170B	TMEM170B
chr6	11735272	11735585	ADTRP	ADTRP
chr6	11849305	11849831	ADTRP	ADTRP
chr6	11950132	11950376	LOC101928253	LOC101928253
chr6	12044808	12045181	HIVEP1	LOC101928253;HIVEP1
chr6	12066364	12066730	HIVEP1	HIVEP1
chr6	12245844	12246102	EDN1	EDN1
chr6	12286471	12286731	EDN1	EDN1
chr6	12290014	12290436	EDN1	EDN1
chr6	12291189	12291377	EDN1	EDN1
chr6	12336171	12336409	EDN1	EDN1
chr6	12343838	12344302	EDN1	EDN1
chr6	12573098	12573822	LINC02530	LINC02530
chr6	12585017	12585342	LINC02530	LINC02530
chr6	12594577	12594814	LINC02530	LINC02530
chr6	12602383	12602666	LINC02530	LINC02530
chr6	12626119	12626384	LINC02530	LINC02530
chr6	13203198	13203453	PHACTR1	PHACTR1
chr6	13355361	13356115	TBC1D7	TBC1D7-LOC100130357;TBC1D7;GFOD1
chr6	13378941	13379125	GFOD1	GFOD1
chr6	13383364	13383865	GFOD1	GFOD1
chr6	13398183	13398345	GFOD1	GFOD1
chr6	13404546	13405098	GFOD1	GFOD1
chr6	13407642	13408219	GFOD1	GFOD1
chr6	13409995	13410313	GFOD1	GFOD1
chr6	13422668	13423335	GFOD1	GFOD1
chr6	13484803	13485178	GFOD1	GFOD1
chr6	13494253	13494518	GFOD1	GFOD1
chr6	13504734	13505438	GFOD1	GFOD1
chr6	13509028	13509507	GFOD1	GFOD1
chr6	13725128	13726039	RANBP9	RANBP9
chr6	13797600	13797826	MCUR1	MCUR1
chr6	14093371	14093586	CD83	CD83
chr6	15251482	15251778	JARID2	JARID2-AS1;JARID2
chr6	15260448	15260785	JARID2	JARID2-AS1;JARID2
chr6	15455846	15456265	JARID2	JARID2
chr6	15479790	15480222	JARID2	JARID2;DTNBP1
chr6	15577811	15578056	DTNBP1	DTNBP1
chr6	16498345	16498703	GMPR	ATXN1
chr6	16676477	16676671	ATXN1	ATXN1
chr6	16751344	16751601	ATXN1	ATXN1-AS1;ATXN1
chr6	16752396	16752969	ATXN1	ATXN1-AS1;ATXN1
chr6	16754976	16755283	ATXN1	ATXN1-AS1;ATXN1
chr6	16799987	16800127	ATXN1-AS1	ATXN1-AS1;ATXN1
chr6	17389383	17389758	CAP2	CAP2
chr6	17417859	17418090	CAP2	CAP2
chr6	17630552	17630726	FAM8A1	FAM8A1;NUP153
chr6	17650354	17650962	FAM8A1	FAM8A1;NUP153
chr6	17710341	17710785	NUP153	LOC105374952;KIF13A;NUP153
chr6	17865209	17865450	KIF13A	KIF13A
chr6	18264127	18265061	DEK	KDM1B;DEK
chr6	18343161	18343560	RNF144B	RNF144B
chr6	18349177	18349890	RNF144B	RNF144B
chr6	18386173	18386626	RNF144B	RNF144B
chr6	18390540	18390822	RNF144B	RNF144B
chr6	18425324	18425527	RNF144B	RNF144B
chr6	18431383	18431922	RNF144B	RNF144B
chr6	18434362	18434752	RNF144B	RNF144B
chr6	18493396	18493986	MIR548A1HG	MIR548A1HG;RNF144B
chr6	18496400	18496790	MIR548A1HG	MIR548A1HG;RNF144B
chr6	18501692	18501993	MIR548A1HG	MIR548A1HG;RNF144B
chr6	19320052	19320468	LOC105374961	LNC-LBCS
chr6	19320801	19321191	LOC105374961	LNC-LBCS
chr6	19322799	19323597	LOC105374961	LNC-LBCS
chr6	19323985	19324514	LOC105374961	LNC-LBCS
chr6	19325183	19326096	LOC105374961	LNC-LBCS
chr6	19410457	19411041	LOC105374961	LNC-LBCS
chr6	19427686	19427925	LOC105374961	LNC-LBCS
chr6	19448042	19448637	LOC107986575	LNC-LBCS
chr6	19454638	19455261	LOC107986575	LNC-LBCS
chr6	19465385	19466279	LOC107986575	LNC-LBCS
chr6	19477679	19478060	LOC107986575	LNC-LBCS
chr6	19538038	19538485	LOC107986575	LNC-LBCS
chr6	19835661	19835970	ID4	LNC-LBCS;ID4
chr6	19866570	19867590	LOC105374959	ID4
chr6	19879724	19880050	LOC105374959	ID4
chr6	19892115	19892679	LOC105374959	ID4
chr6	20127277	20127605	LOC101928573	MBOAT1
chr6	20183014	20183465	LOC101928573	MBOAT1
chr6	20202050	20202216	LOC101928573	MBOAT1
chr6	20203415	20204031	LOC101928573	MBOAT1
chr6	20487724	20488011	CDKAL1	E2F3;CDKAL1
chr6	20528492	20528668	CDKAL1	E2F3;CDKAL1
chr6	20542775	20543600	CDKAL1	E2F3;CDKAL1
chr6	20589403	20589605	CDKAL1	CDKAL1
chr6	20600875	20601124	CDKAL1	CDKAL1
chr6	20660642	20660857	CDKAL1	CDKAL1
chr6	20661701	20662249	CDKAL1	CDKAL1
chr6	20699507	20699721	LOC107986577	CDKAL1
chr6	20808942	20809251	LOC107986577	CDKAL1
chr6	20827745	20828140	LOC107986577	CDKAL1
chr6	20846806	20846945	LOC107986577	CDKAL1
chr6	20920397	20920868	LOC107986577	CDKAL1
chr6	20933009	20933800	LOC107986577	CDKAL1
chr6	21084641	21084868	CDKAL1	CDKAL1
chr6	21103647	21104056	CDKAL1	CDKAL1
chr6	21115219	21115448	CDKAL1	CDKAL1
chr6	21220142	21221020	CDKAL1	CDKAL1
chr6	21229077	21229408	CDKAL1	CDKAL1
chr6	21468428	21468657	LINC00581	LINC00581
chr6	21479213	21479459	LINC00581	LINC00581
chr6	21500486	21501038	LINC00581	LINC00581
chr6	21508771	21509023	LINC00581	LINC00581
chr6	21557214	21557819	LINC00581	LINC00581;SOX4
chr6	21587525	21587678	SOX4	SOX4
chr6	21588613	21588875	SOX4	SOX4
chr6	21597678	21597981	LOC107986579	SOX4
chr6	21738323	21739067	CASC15	CASC15
chr6	21742172	21742610	CASC15	CASC15
chr6	21753815	21754190	CASC15	CASC15
chr6	21801009	21801227	CASC15	CASC15
chr6	21824539	21825053	CASC15	CASC15
chr6	21838046	21838346	CASC15	CASC15
chr6	21918175	21918528	CASC15	CASC15
chr6	21920010	21920187	CASC15	CASC15
chr6	21925899	21926350	CASC15	CASC15
chr6	21950600	21951161	CASC15	CASC15
chr6	22001426	22001763	CASC15	CASC15
chr6	22043336	22043563	CASC15	CASC15
chr6	22148155	22148482	CASC15	CASC15;NBAT1
chr6	22350878	22351051	LOC105374971	PRL
chr6	24313438	24313768	KAAG1	KAAG1;DCDC2
chr6	24504363	24504564	ALDH5A1	GPLD1;ALDH5A1;KIAA0319
chr6	24646868	24647140	KIAA0319	TDP2;ACOT13;KIAA0319
chr6	24666047	24666415	TDP2	TDP2;ACOT13;C6orf62;KIAA0319
chr6	24690479	24691011	ACOT13	TDP2;ACOT13;C6orf62;KIAA0319
chr6	25006681	25006986	RIPOR2	RIPOR2
chr6	25130555	25130781	CMAHP	LOC101928663;CMAHP
chr6	25154066	25154669	CMAHP	LOC101928663;CMAHP
chr6	25171398	25171609	CMAHP	LOC101928663;CMAHP
chr6	25175184	25175805	CMAHP	LOC101928663;CMAHP
chr6	25196531	25196939	CMAHP	LOC101928663;CMAHP
chr6	25202328	25202912	CMAHP	LOC101928663;CMAHP
chr6	25215872	25216203	CMAHP	LOC101928663;CMAHP
chr6	25253466	25253666	LOC101928663	LOC101928663;CARMIL1;CMAHP
chr6	25359328	25359787	CARMIL1	CARMIL1;CMAHP
chr6	25769834	25770363	SLC17A4	SLC17A4;H2AC1;H2BC1;SLC17A1
chr6	26032853	26033370	H2AC4	TRIM38;H1-2;H2BC3;H1-1;H2AC4;H3C1;H3C3;H3C2;H4C1;H4C2
chr6	26054796	26055611	H1-2	H1-2;H2BC3;H1-1;HFE;H2AC4;H3C1;H3C3;H3C2;H4C1;H4C3;H4C2
chr6	26144933	26145154	H1-4	H1-4;H1-6;H2BC5;HFE;H2AC6;H2BC6;H2BC4;H4C4;H4C3
chr6	26170248	26170387	H2BC5	H1-4;H2AC8;H2AC7;H2BC5;H2AC6;H2BC8;H2BC7;H2BC6;H2BC4;H3C4;H4C4;H4C5
chr6	26198047	26198459	H3C4	H1-3;H1-4;H2AC8;H2AC7;H2BC5;H2BC8;H2BC7;H2BC6;H3C4;H3C6;H4C4;H4C6;H4C5;H4C7
chr6	26199331	26200312	H2BC7	H1-3;H1-4;H2AC8;H2AC7;H2BC5;H2BC8;H2BC7;H2BC6;H3C4;H3C6;H4C4;H4C6;H4C5;H4C7;H3C7
chr6	26223975	26224102	H3C6	H1-3;H2AC8;H2AC7;H2BC8;H2BC7;H2BC6;H2BC9;H2BC10;H3C4;H3C6;H3C8;H4C4;H4C6;H4C5;H4C7;H3C7
chr6	26312529	26312831	LOC101928743	H2BC10;H3C8;H4C8
chr6	26383955	26384170	BTN2A2	BTN2A2;BTN3A2;BTN3A1;BTN2A3P
chr6	26440220	26440494	BTN3A3	BTN3A3;BTN2A2;BTN3A1;BTN2A1;BTN2A3P
chr6	26568615	26568950	LOC105374988	HMGN4;LOC105374988;ABT1;HCG11
chr6	26596847	26597016	ABT1	HMGN4;LOC105374988;ABT1;ZNF322
chr6	26957627	26958073	LINC00240	LINC00240;GUSBP2
chr6	27157794	27158240	MIR3143	MIR3143;H4C9;H2AC12;H2BC12;H2AC11;H2BC11
chr6	27296586	27296800	POM121L2	PRSS16;VN1R10P;POM121L2
chr6	27333219	27333417	VN1R10P	ZNF391;VN1R10P;ZNF204P;POM121L2
chr6	27370516	27370791	ZNF391	ZNF391;VN1R10P;ZNF204P
chr6	27648594	27648844	LINC01012	LINC01012
chr6	27668701	27668973	LINC01012	LINC01012
chr6	27807796	27808068	H2BC13	LOC100131289;H2AC13;H2AC15;H2AC14;H2BC13;H2BC15;H2BC14;H3C10;H4C12;H4C11
chr6	27814097	27814716	H2AC14	H2AC13;H2AC15;H2AC14;H2BC13;H2BC15;H2BC14;H3C10;H4C12;H4C11
chr6	27838304	27838581	H2AC15	H1-5;H2AC13;H2AC15;H2AC14;H2AC16;H2BC13;H2BC15;H2BC14;H3C11;H3C10;H4C12;H4C11;H4C13
chr6	28105120	28105371	ZSCAN16	ZSCAN16-AS1;ZSCAN12P1;ZNF165;ZKSCAN8;ZSCAN16
chr6	28136789	28137035	ZSCAN16-AS1	ZSCAN16-AS1;ZSCAN12P1;ZNF192P1;ZNF165;ZKSCAN8;ZSCAN16
chr6	28141807	28142398	ZKSCAN8	ZSCAN16-AS1;ZSCAN12P1;ZNF192P1;ZKSCAN8;ZSCAN16
chr6	28212781	28213151	TOB2P1	NKAPL;TOB2P1;ZKSCAN4;ZNF192P1;ZSCAN9
chr6	28621518	28621815	ZBED9	ZBED9;LINC00533
chr6	28648123	28648379	LINC00533	ZBED9;LINC00533
chr6	28978181	28978358	HCG15	ZNF311;HCG15
chr6	29661677	29662287	MOG	GABBR1;ZFP57;MOG
chr6	29763541	29763867	IFITM4P	HLA-F-AS1;HLA-F;IFITM4P;HLA-V;HCG4
chr6	29995384	29995731	HLA-J	HCG9;HLA-A;HLA-J;ZNRD1ASP
chr6	30074448	30074649	RNF39	TRIM31-AS1;TRIM31;POLR1H;PPP1R11;RNF39;ZNRD1ASP
chr6	30075692	30076206	RNF39	TRIM31-AS1;TRIM31;POLR1H;PPP1R11;RNF39;ZNRD1ASP
chr6	30095550	30095907	TRIM31-AS1	TRIM31-AS1;TRIM31;TRIM40;POLR1H;PPP1R11;RNF39;ZNRD1ASP
chr6	30100569	30101006	TRIM31-AS1	TRIM31-AS1;TRIM31;TRIM40;POLR1H;PPP1R11;RNF39;ZNRD1ASP
chr6	30103046	30103312	TRIM31-AS1	TRIM10;TRIM31-AS1;TRIM31;TRIM40;POLR1H;PPP1R11;RNF39;ZNRD1ASP
chr6	30556915	30557222	PRR3	MIR877;LINC02569;ABCF1;GNL1;PPP1R10;PRR3
chr6	30583975	30584158	MIR877	MIR877;ABCF1;GNL1;MRPS18B;PPP1R10;ATAT1;PRR3
chr6	30614845	30615189	PPP1R10	MIR877;C6orf136;ABCF1;MRPS18B;PPP1R10;ATAT1;DHX16
chr6	30707383	30707595	MDC1	FLOT1;HCG20;IER3-AS1;MDC1-AS1;NRM;PPP1R18;TUBB;DHX16;IER3;MDC1
chr6	30748040	30749409	IER3	FLOT1;HCG20;IER3-AS1;MDC1-AS1;TUBB;LINC00243;IER3;MDC1
chr6	30752218	30752892	IER3	FLOT1;HCG20;IER3-AS1;MDC1-AS1;TUBB;LINC00243;IER3;MDC1
chr6	30763968	30764750	HCG20	FLOT1;HCG20;IER3-AS1;TUBB;LINC00243;IER3;MDC1
chr6	30769339	30770447	HCG20	FLOT1;HCG20;IER3-AS1;TUBB;LINC00243;IER3
chr6	30814372	30814864	LINC00243	HCG20;LINC02570;LINC00243
chr6	30818517	30819116	LINC00243	HCG20;LINC02570;LINC00243
chr6	30822002	30822461	LINC00243	HCG20;LINC02570;LINC00243
chr6	30822744	30822951	LINC00243	HCG20;LINC02570;LINC00243
chr6	30836389	30837107	LINC00243	HCG20;LINC02570;LINC00243;DDR1
chr6	30857449	30857903	LINC02570	MIR4640;LINC02570;LINC00243;DDR1
chr6	30869311	30869660	DDR1	MIR4640;LINC02570;GTF2H4;LINC00243;VARS2;DDR1
chr6	30886015	30886297	DDR1	MIR4640;LINC02570;MUCL3;GTF2H4;SFTA2;VARS2;DDR1
chr6	30998793	30999029	MUC22	MUC22;HCG21;MUCL3;SFTA2;MUC21
chr6	31129084	31129426	PSORS1C1	PSORS1C3;CDSN;PSORS1C1;PSORS1C2;C6orf15;CCHCR1;POU5F1;TCF19
chr6	31203291	31203812	HCG27	PSORS1C3;HCG27;CCHCR1;POU5F1;TCF19
chr6	31203992	31204367	HCG27	PSORS1C3;HCG27;CCHCR1;POU5F1;TCF19
chr6	31246024	31246269	HLA-C	LINC02571;HCG27;HLA-C
chr6	31483388	31483659	MICB-DT	ATP6V1G2-DDX39B;LINC01149;MICB-DT;HCP5;MCCD1;MICB;DDX39B
chr6	31541820	31542039	ATP6V1G2-DDX39B	LOC100287329;ATP6V1G2-DDX39B;MICB-DT;DDX39B-AS1;NCR3;MCCD1;LTA;LTB;MICB;NFKBIL1;ATP6V1G2;SNORD84;SNORD117;TNF;DDX39B;LST1
chr6	31738312	31738782	MSH5	MSH5-SAPCD1;MIR4646;SAPCD1-AS1;LY6G6F-LY6G6D;CLIC1;DDAH2;LY6G6F;SAPCD1;MSH5;LY6G6D;VARS1;LY6G6E;ABHD16A;VWA7;MPIG6B;LY6G6C
chr6	31763668	31763817	SAPCD1	MSH5-SAPCD1;SAPCD1-AS1;LY6G6F-LY6G6D;CLIC1;DDAH2;HSPA1L;SAPCD1;MSH5;LSM2;LY6G6D;VARS1;LY6G6E;ABHD16A;VWA7;MPIG6B;LY6G6C
chr6	31826800	31827453	HSPA1B	SNORD52;SNORD48;HSPA1A;HSPA1B;HSPA1L;NEU1;SNHG32;LSM2;VARS1;SLC44A4;VWA7
chr6	31834534	31835138	SNHG32	EHMT2;SNORD52;SNORD48;HSPA1A;HSPA1B;HSPA1L;NEU1;SNHG32;LSM2;VARS1;SLC44A4
chr6	31945487	31945854	CFB	MIR1236;C2-AS1;EHMT2;DXO;ZBTB12;CFB;SKIV2L;C2;C4A;NELFE;STK19
chr6	33160976	33161159	COL11A2	COL11A2;HLA-DPB2;MIR219A1;HCG24;RING1;RXRB;SLC39A7;HSD17B8
chr6	33374465	33374653	KIFC1	SMIM40;DAXX;KIFC1;CUTA;PHF1;SYNGAP1
chr6	33599577	33600030	LINC00336	ITPR3;LINC00336;GGNBP1;BAK1
chr6	33623018	33623194	ITPR3	ITPR3;LINC00336;GGNBP1;BAK1
chr6	33697127	33697497	MIR3934	MIR3934;IP6K3;ITPR3;UQCC2
chr6	33757316	33757526	IP6K3	IP6K3;LEMD2;MLN;UQCC2
chr6	33758800	33759171	IP6K3	IP6K3;LEMD2;MLN;UQCC2
chr6	33983142	33983289	MIR1275	MIR1275;GRM4
chr6	34391568	34391809	NUDT3	RPS10-NUDT3;NUDT3;RPS10
chr6	34556238	34556546	SPDEF	SPDEF;PACSIN1;ILRUN
chr6	34598711	34598937	SPDEF	SPDEF;ILRUN
chr6	34695139	34695364	ILRUN-AS1	LOC101929243;ILRUN
chr6	34934569	34934934	ANKS1A	ANKS1A;TAF11
chr6	35047199	35047509	ANKS1A	ANKS1A
chr6	35107819	35108010	TCP11	ANKS1A;TCP11
chr6	35165823	35166116	TCP11	SCUBE3;TCP11
chr6	35332242	35332760	PPARD	DEF6;PPARD;ZNF76
chr6	35368613	35369039	PPARD	DEF6;PPARD
chr6	35486143	35486442	TEAD3	MIR7111;FANCE;RPL10A;TEAD3;TULP1
chr6	35775129	35775614	CLPSL2	CLPS;ARMC12;LHFPL5;FKBP5;LOC285847;CLPSL1;CLPSL2
chr6	36419411	36419735	KCTD20	KCTD20;PXT1;ETV7
chr6	36423471	36423683	KCTD20	KCTD20;PXT1;ETV7
chr6	36441525	36441757	KCTD20	KCTD20;PXT1
chr6	36444527	36444877	KCTD20	STK38;KCTD20;PXT1
chr6	36479230	36479522	KCTD20	STK38;KCTD20;PXT1
chr6	36577374	36577670	SRSF3	MIR3925;STK38;SRSF3
chr6	36579681	36580007	SRSF3	MIR3925;STK38;SRSF3
chr6	36633967	36634511	MIR3925	MIR3925;PANDAR;CDKN1A;DINOL;SRSF3
chr6	36711887	36712115	RAB44	PANDAR;CDKN1A;DINOL;RAB44;CPNE5
chr6	36759131	36759409	CPNE5	RAB44;CPNE5
chr6	36912666	36913197	C6orf89	PI16;C6orf89;PPIL1
chr6	36929616	36929866	PI16	PI16;C6orf89;MTCH1
chr6	37372272	37372655	RNF8	TBC1D22B;RNF8
chr6	37516042	37516256	LINC02520	LINC02520;MIR4462;CCDC167;CMTR1
chr6	37638945	37639116	MDGA1	MDGA1
chr6	37862975	37863386	ZFAND3	ZFAND3
chr6	37882766	37882978	ZFAND3	ZFAND3
chr6	38509029	38509253	BTBD9-AS1	BTBD9-AS1;BTBD9
chr6	38703101	38703279	GLO1	DNAH8;GLO1
chr6	38722033	38722401	DNAH8	DNAH8;GLO1
chr6	38754939	38755530	DNAH8	DNAH8
chr6	38792348	38792664	DNAH8	DNAH8
chr6	39169556	39169972	SAYSD1	KCNK5
chr6	39215135	39215957	KCNK5	KCNK5
chr6	39224250	39224448	KCNK5	KCNK5
chr6	39251556	39251787	KCNK5	KCNK5;KCNK17
chr6	39270134	39270365	KCNK5	KCNK16;KCNK5;KCNK17
chr6	39685284	39685488	KIF6	KIF6
chr6	39698882	39699571	KIF6	KIF6
chr6	39924487	39924687	MOCS1	DAAM2-AS1;DAAM2;MOCS1
chr6	39963009	39963140	LOC102723789	MOCS1
chr6	41022364	41022656	UNC5CL	APOBEC2;OARD1;TSPO2;UNC5CL
chr6	41320451	41320949	NCR2	TREM1;NCR2
chr6	41499320	41499589	LINC01276	FOXP4-AS1;LINC01276;FOXP4
chr6	41518125	41518363	LINC01276	FOXP4-AS1;LINC01276;FOXP4
chr6	41528097	41528198	LINC01276	FOXP4-AS1;LINC01276;FOXP4
chr6	41578070	41578412	FOXP4	MIR4641;FOXP4-AS1;FOXP4
chr6	41655963	41656165	MDFI	MDFI;TFEB
chr6	41697824	41698126	TFEB	MDFI;PGC;TFEB
chr6	41747634	41747996	PGC	TOMM6;FRS3;USP49;PRICKLE4;PGC;TFEB
chr6	41895468	41895708	USP49	USP49;BYSL;CCND3;MED20
chr6	42045648	42045920	CCND3	TAF8;CCND3
chr6	42095233	42095393	TAF8	TAF8;C6orf132;CCND3
chr6	42243045	42243313	MRPS10	GUCA1B;MRPS10;TRERF1
chr6	42572046	42572299	UBR2	UBR2
chr6	42691881	42692317	PRPH2	UBR2;ATP6V0CP3;PRPH2
chr6	42692838	42693169	PRPH2	UBR2;ATP6V0CP3;PRPH2
chr6	42800680	42801057	BICRAL	BICRAL
chr6	43089341	43089584	PTK7	MRPL2;PTK7;KLC4;CUL7
chr6	43090225	43090460	PTK7	MRPL2;PTK7;KLC4;CUL7
chr6	43096479	43097450	PTK7	MRPL2;PTK7;KLC4;CUL7
chr6	43129496	43129837	PTK7	PTK7;SRF
chr6	43174637	43174859	SRF	CUL9;PTK7;SRF
chr6	43496671	43496791	TJAP1	LRRC73;YIPF3;XPO5;DLK2;ABCC10;TJAP1;POLR1C
chr6	43630070	43630282	MAD2L1BP	RSPH9;POLH;GTPBP2;MRPS18A;MAD2L1BP
chr6	43716151	43716378	MRPS18A	RSPH9;MRPS18A
chr6	43725188	43725407	MRPS18A	MRPS18A;VEGFA
chr6	43779876	43780366	VEGFA	VEGFA
chr6	43846543	43846873	LINC02537	LINC01512;LINC02537
chr6	44001916	44002459	SCIRT	LOC101929705;C6orf223
chr6	44025236	44025550	SCIRT	LOC101929705;C6orf223
chr6	44043685	44044052	SCIRT	LOC101929705;C6orf223
chr6	44062137	44062606	SCIRT	LOC101929705
chr6	44221522	44222114	SLC29A1	MIR4647;MYMX;CAPN11;SLC29A1;HSP90AB1;SLC35B2;TMEM151B;NFKBIE
chr6	44762526	44762701	LOC101929770	SUPT3H
chr6	44917446	44917783	SUPT3H	SUPT3H
chr6	45524459	45524995	RUNX2-AS1	RUNX2
chr6	45607825	45608096	RUNX2-AS1	RUNX2
chr6	45881858	45882470	CLIC5	CLIC5
chr6	45951714	45952169	CLIC5	CLIC5
chr6	46032491	46032916	CLIC5	CLIC5
chr6	46062117	46062611	CLIC5	CLIC5
chr6	46452593	46452854	RCAN2	LOC101926898;RCAN2
chr6	46453104	46453602	RCAN2	LOC101926898;RCAN2
chr6	46893523	46893964	ADGRF5	ADGRF5-AS1;ADGRF5
chr6	46925688	46926242	ADGRF5	ADGRF5-AS1;ADGRF5
chr6	46983050	46983428	ADGRF1	ADGRF5;ADGRF1
chr6	46990773	46990954	ADGRF1	ADGRF5;ADGRF1
chr6	47034873	47035336	ADGRF1	ADGRF1
chr6	47044396	47045112	ADGRF1	ADGRF1
chr6	47047624	47047912	ADGRF1	ADGRF1
chr6	47057902	47058233	ADGRF1	ADGRF1
chr6	47059310	47059751	ADGRF1	ADGRF1
chr6	47061481	47061946	ADGRF1	ADGRF1
chr6	47182580	47182949	TNFRSF21	TNFRSF21
chr6	47483945	47484473	CD2AP	CD2AP
chr6	47665171	47665477	ADGRF2	ADGRF4;ADGRF2;CD2AP
chr6	47701413	47701746	ADGRF4	ADGRF4;ADGRF2
chr6	48109694	48110246	PTCHD4	PTCHD4
chr6	48111140	48111514	PTCHD4	PTCHD4
chr6	49453170	49453415	MMUT	GLYATL3;MMUT;CENPQ
chr6	49486205	49486549	GLYATL3	GLYATL3;MMUT;CENPQ
chr6	49664844	49665156	RHAG	LOC101927020;RHAG;CRISP2
chr6	49668118	49668669	RHAG	LOC101927020;RHAG;CRISP2
chr6	49676805	49677740	CRISP2	LOC101927020;CRISP3;RHAG;CRISP2
chr6	49744282	49744657	CRISP3	LOC101927020;CRISP3;PGK2;CRISP2
chr6	49834346	49834955	LOC101927048	LOC101927020;LOC101927048;CRISP1;PGK2
chr6	50842471	50842678	TFAP2B	TFAP2B
chr6	52019217	52019601	PKHD1	PKHD1
chr6	52140135	52140403	MIR206	LINCMD1;IL17A;MIR206;MIR133B
chr6	52286947	52287134	MCM3	IL17F;MCM3
chr6	52416541	52416776	EFHC1	EFHC1;PAQR8
chr6	52426810	52427034	EFHC1	EFHC1;PAQR8
chr6	52782948	52783214	GSTA1	GSTA5;GSTA1;GSTA2
chr6	52840827	52841154	GSTA5	GSTA5;GSTA1
chr6	52856176	52856463	GSTA5	GSTA5;GSTA3
chr6	52918234	52918817	GSTA3	GSTA3
chr6	53011989	53012355	RN7SK	RN7SK;CILK1;FBXO9;GSTA4
chr6	53014114	53014316	RN7SK	RN7SK;CILK1;FBXO9;GSTA4
chr6	53061269	53061476	CILK1	CILK1;FBXO9
chr6	53112527	53112818	FBXO9	FBXO9;GCM1
chr6	53120145	53120389	FBXO9	FBXO9;GCM1
chr6	53465845	53466125	GCLC	GCLC
chr6	53526100	53526457	GCLC	LOC101927136;GCLC
chr6	53628655	53628949	LINC01564	LOC101927136;LINC01564;KLHL31
chr6	53765194	53765610	LRRC1	LRRC1
chr6	53857545	53858134	LRRC1	LRRC1
chr6	53862376	53862555	LRRC1	LRRC1
chr6	53870047	53870249	LRRC1	LRRC1
chr6	53929664	53930014	LOC101927189	MLIP-AS1;LOC101927189;LRRC1
chr6	54003347	54003614	MLIP-IT1	MLIP-AS1;MLIP-IT1;LOC101927189;MLIP
chr6	54115074	54115301	MLIP	MLIP-AS1;LOC101927189;MLIP
chr6	54121190	54121449	MLIP	MLIP-AS1;LOC101927189;MLIP
chr6	55734184	55734583	BMP5	BMP5
chr6	55898363	55898700	BMP5	BMP5
chr6	56024912	56025479	COL21A1	COL21A1
chr6	56087381	56087749	COL21A1	COL21A1
chr6	56220074	56220462	COL21A1	COL21A1
chr6	56652752	56653297	DST	DST
chr6	56663393	56663656	DST	DST
chr6	56728608	56728877	DST	DST
chr6	56742686	56742871	DST	DST
chr6	57216437	57216627	RAB23	ZNF451-AS1;ZNF451;RAB23;BAG2
chr6	57302533	57302833	PRIM2	PRIM2
chr6	63537582	63537885	PTP4A1	PTP4A1
chr6	63571813	63572164	PTP4A1	PTP4A1
chr6	63637964	63638111	PHF3	PHF3
chr6	64011803	64012037	EYS	EYS
chr6	64504572	64504873	EYS	EYS
chr6	64775017	64775144	EYS	EYS
chr6	64890593	64890932	EYS	EYS
chr6	65448695	65449338	EYS	EYS
chr6	65668313	65668579	EYS	EYS
chr6	65671987	65672339	EYS	EYS
chr6	70242205	70242437	COL9A1	COL9A1;COL19A1
chr6	71403496	71403989	MIR30A	LINC01626;MIR30A;MIR30C2;LINC00472
chr6	71411927	71412183	LINC00472	LINC01626;MIR30A;MIR30C2;LINC00472
chr6	71496012	71496241	LINC01626	LINC01626
chr6	71499661	71500012	LINC01626	LINC01626
chr6	71979938	71980121	RIMS1	RIMS1
chr6	72260456	72260910	RIMS1	RIMS1
chr6	72649757	72650611	KCNQ5	KCNQ5-IT1;KCNQ5
chr6	72651274	72651523	KCNQ5	KCNQ5-IT1;KCNQ5
chr6	72760553	72760765	KCNQ5	KCNQ5
chr6	72850451	72850883	MIR4282	KCNQ5
chr6	72968739	72968966	MIR4282	MIR4282;KCNQ5
chr6	73639483	73639788	SLC17A5	SLC17A5
chr6	73648128	73648503	SLC17A5	LOC101928489;CD109;SLC17A5
chr6	73652580	73652954	SLC17A5	LOC101928489;CD109;SLC17A5
chr6	73798631	73798887	CD109	CD109
chr6	73870926	73871194	CD109	CD109
chr6	74598796	74599083	LOC105377858	LOC101928516
chr6	75280555	75280732	TMEM30A	TMEM30A-DT;COX7A2;FILIP1;TMEM30A
chr6	75418350	75418712	MIR4463	MIR4463;LOC101928540;FILIP1
chr6	75503258	75503555	FILIP1	LOC101928540;FILIP1
chr6	75749614	75749902	MYO6	SENP6;MYO6
chr6	75754037	75754303	MYO6	SENP6;MYO6
chr6	75849703	75850006	MYO6	MYO6
chr6	77425710	77426012	HTR1B	HTR1B
chr6	79152446	79152809	PHIP	HMGN3
chr6	79170925	79171455	HMGN3-AS1	HMGN3
chr6	79233884	79234119	HMGN3-AS1	HMGN3-AS1;HMGN3
chr6	79269830	79270321	HMGN3	HMGN3-AS1;LCAL1;HMGN3
chr6	79525839	79526133	LCA5	LCA5;SH3BGRL2
chr6	79536427	79536623	LCA5	LCA5;SH3BGRL2
chr6	79600965	79601244	SH3BGRL2	SH3BGRL2
chr6	79895020	79895404	ELOVL4	ELOVL4
chr6	79898156	79898347	ELOVL4	ELOVL4
chr6	79941853	79942122	ELOVL4	ELOVL4
chr6	81869907	81870088	LINC02542	LINC02542
chr6	81895537	81896051	LINC02542	LINC02542
chr6	82101648	82101851	LINC02542	LINC02542
chr6	82363346	82363849	LOC105377875	TPBG
chr6	82408966	82409156	TPBG	TPBG
chr6	82415872	82416247	TPBG	TPBG
chr6	82951145	82951730	UBE3D	UBE3D
chr6	83008646	83009058	UBE3D	UBE3D
chr6	83051713	83052102	UBE3D	DOP1A;UBE3D
chr6	83211678	83212119	PGM3	RWDD2A;DOP1A;ME1;PGM3
chr6	85345091	85345299	LINC02535	LINC02535
chr6	85361124	85361572	LINC02535	LINC02535
chr6	85458373	85459138	NT5E	NT5E;SNX14
chr6	85460545	85460797	NT5E	NT5E;SNX14
chr6	85461290	85461552	NT5E	NT5E;SNX14
chr6	85472553	85473172	NT5E	NT5E;SNX14
chr6	85490951	85491320	NT5E	SYNCRIP;NT5E;SNX14
chr6	85498727	85499377	SNX14	SYNCRIP;NT5E;SNX14
chr6	85516181	85516627	SNX14	SYNCRIP;NT5E;SNX14
chr6	85580482	85580815	SNX14	SYNCRIP;SNX14
chr6	85610318	85610472	SNX14	SYNCRIP;SNHG5;SNX14
chr6	87118181	87118393	CGA	CGA;ZNF292
chr6	87293545	87293875	GJB7	ZNF292;GJB7;SMIM8;LINC01590
chr6	87421589	87422103	CFAP206	SLC35A1;CFAP206;LINC01590
chr6	87473800	87473996	SLC35A1	SLC35A1;CFAP206;RARS2
chr6	87731924	87732347	AKIRIN2	AKIRIN2
chr6	88730639	88731034	RNGTT	RNGTT
chr6	89297841	89298220	GABRR2	GABRR2;UBE2J1
chr6	89657487	89657709	MDN1	LOC101929057;ANKRD6;MDN1;LYRM2
chr6	89940403	89940806	GJA10	BACH2;GJA10
chr6	90000197	90000588	BACH2	BACH2
chr6	90184940	90185272	BACH2	BACH2
chr6	90186873	90187282	BACH2	BACH2
chr6	90217555	90218548	BACH2	BACH2
chr6	90218670	90218865	BACH2	BACH2
chr6	95574842	95575144	MANEA-DT	MANEA-DT;MANEA
chr6	96184829	96185072	FUT9	FUT9
chr6	97361365	97361612	LOC101927314	LOC101927314
chr6	97365854	97366478	LOC101927314	LOC101927314
chr6	97513199	97513524	LOC101927314	LOC101927314
chr6	97599081	97599275	LOC101927314	LOC101927314
chr6	98416860	98417045	MIR2113	LOC101927314
chr6	98871114	98871484	POU3F2	FBXL4;POU3F2
chr6	100346324	100346584	SIM1	SIM1
chr6	100346906	100347235	SIM1	SIM1
chr6	100382908	100383296	SIM1	SIM1
chr6	100803355	100803622	ASCC3	ASCC3
chr6	100880554	100880700	ASCC3	ASCC3
chr6	105182882	105183282	POPDC3	BVES;BVES-AS1;POPDC3
chr6	105184637	105185315	POPDC3	BVES;BVES-AS1;POPDC3
chr6	105209801	105210115	POPDC3	BVES-AS1;POPDC3
chr6	105326431	105326571	PREP	PREP
chr6	105373910	105374491	PREP	PREP
chr6	105388499	105388784	PREP	PREP
chr6	105428440	105428962	PREP	PREP
chr6	106069575	106069817	PRDM1	PRDM1;ATG5
chr6	106097927	106098092	PRDM1	PRDM1;ATG5
chr6	106098385	106098782	PRDM1	PRDM1;ATG5
chr6	106119356	106120010	PRDM1	PRDM1;ATG5
chr6	106147473	106148087	PRDM1	PRDM1;ATG5
chr6	106181894	106182317	ATG5	ATG5
chr6	106329364	106329704	ATG5	CRYBG1;ATG5
chr6	106347321	106347439	CRYBG1	CRYBG1;ATG5
chr6	106566671	106566894	RTN4IP1	CRYBG1;RTN4IP1
chr6	106662505	106662830	LINC02526	LINC02532;LINC02526;QRSL1;RTN4IP1
chr6	106692079	106692302	LINC02526	LINC02532;LINC02526;QRSL1
chr6	106720659	106720960	LINC02532	LINC02532;LINC02526
chr6	106723408	106723654	LINC02532	LINC02532;LINC02526
chr6	106736553	106736868	LINC02532	LINC02532;LINC02526;MIR587
chr6	106743682	106743817	LINC02532	LINC02532;LINC02526;MIR587
chr6	106746221	106746561	LINC02532	LINC02532;LINC02526;MIR587
chr6	106792610	106792857	LINC02532	LINC02532;MIR587
chr6	106798210	106798667	LINC02532	LINC02532;MIR587
chr6	106799032	106799881	LINC02532	LINC02532;MIR587
chr6	106966797	106967072	CD24	CD24
chr6	107116025	107116314	BEND3	PDSS2;BEND3
chr6	107140607	107141069	BEND3	PDSS2;BEND3
chr6	107144759	107144961	BEND3	PDSS2;BEND3
chr6	107264287	107264620	PDSS2	PDSS2
chr6	107478166	107478391	SOBP	SOBP;PDSS2
chr6	107492276	107492738	SOBP	SOBP;PDSS2
chr6	107965322	107965530	SEC63	SEC63
chr6	108002942	108003150	SEC63	SEC63;OSTM1
chr6	108006048	108006312	OSTM1	SEC63;OSTM1
chr6	108557933	108558070	FOXO3	FOXO3;AFG1L
chr6	108560569	108560845	FOXO3	FOXO3;AFG1L
chr6	108581570	108581923	FOXO3	FOXO3
chr6	108594663	108594924	FOXO3	FOXO3
chr6	108620425	108620809	FOXO3	FOXO3
chr6	108707385	108707678	LINC00222	FOXO3;LINC00222
chr6	108739835	108740364	LINC00222	LINC00222
chr6	108853148	108853495	ARMC2	ARMC2
chr6	108947551	108947834	ARMC2	ARMC2-AS1;SESN1;ARMC2
chr6	108967134	108967619	ARMC2	ARMC2-AS1;SESN1;ARMC2
chr6	109504997	109505329	AK9	AK9;MICAL1;ZBTB24
chr6	109691079	109691442	AK9	AK9;FIG4
chr6	110504950	110505172	SLC22A16	SLC22A16
chr6	111080605	111080964	SLC16A10	SLC16A10;GSTM2P1
chr6	111096160	111096649	SLC16A10	SLC16A10;GSTM2P1
chr6	111230495	111230748	MFSD4B-DT	SLC16A10;MFSD4B
chr6	111456410	111456673	REV3L	REV3L;TRAF3IP2-AS1;MFSD4B
chr6	111503322	111503510	TRAF3IP2-AS1	REV3L;TRAF3IP2-AS1
chr6	111591469	111591719	TRAF3IP2	TRAF3IP2;TRAF3IP2-AS1
chr6	112176337	112176520	LAMA4	LAMA4
chr6	112180287	112180686	LAMA4	LAMA4
chr6	112188996	112189392	LAMA4	LAMA4-AS1;LAMA4;RFPL4B
chr6	112222025	112222773	LAMA4	LAMA4-AS1;LAMA4;RFPL4B
chr6	112244016	112244370	LAMA4-AS1	LAMA4-AS1;LAMA4;RFPL4B
chr6	112255230	112255446	LAMA4	LAMA4-AS1;LAMA4;RFPL4B
chr6	112283676	112284019	LAMA4	LAMA4-AS1;LAMA4;RFPL4B
chr6	112300984	112301316	RFPL4B	LAMA4-AS1;LAMA4;RFPL4B
chr6	112309385	112309625	RFPL4B	LAMA4-AS1;RFPL4B
chr6	112329726	112329890	RFPL4B	LAMA4-AS1;RFPL4B
chr6	112331061	112331566	RFPL4B	LAMA4-AS1;RFPL4B
chr6	113432751	113434088	LINC02518	LINC02518
chr6	113442082	113442278	LINC02518	LINC02518
chr6	113588237	113588629	LINC02541	LINC02541
chr6	113595843	113596359	LINC02541	LINC02541
chr6	113611805	113611979	LINC02541	LINC02541
chr6	113630400	113631020	LINC02541	LINC02541
chr6	113642811	113643277	LINC02541	LINC02541
chr6	113649330	113649605	LINC02541	LINC02541
chr6	113684578	113684941	LINC02541	LINC02541
chr6	113688567	113688767	LINC02541	LINC02541
chr6	113862183	113862473	MARCKS	MROCKI;LINC02880;MARCKS
chr6	116016824	116017037	TPI1P3	FRK;TPI1P3
chr6	116059728	116059887	FRK	NT5DC1;FRK;TPI1P3
chr6	116060797	116060932	FRK	NT5DC1;FRK;TPI1P3
chr6	116070971	116071311	FRK	COL10A1;NT5DC1;FRK;TPI1P3
chr6	116783420	116783832	FAM162B	FAM162B;GPRC6A;KPNA5
chr6	117288445	117288724	VGLL2	VGLL2;GOPC;ROS1
chr6	117441893	117442275	DCBLD1	DCBLD1;GOPC;ROS1
chr6	118723259	118723669	CEP85L	CEP85L
chr6	118772911	118773327	SELENOKP3	SELENOKP3;MCM9
chr6	119261198	119261654	MAN1A1	MAN1A1
chr6	119273255	119273626	MAN1A1	MAN1A1
chr6	119353557	119354070	LOC105377975	LOC105377975;MAN1A1
chr6	119467798	119467966	LOC105377975	LOC105377975
chr6	119627565	119627804	LOC105377975	LOC105377975
chr6	121306127	121306323	TBC1D32	TBC1D32
chr6	124961260	124961500	RNF217	RNF217;RNF217-AS1
chr6	124965505	124965732	RNF217	RNF217;RNF217-AS1
chr6	124996509	124996695	RNF217	RNF217;RNF217-AS1
chr6	125050614	125051131	RNF217	RNF217
chr6	125052123	125052390	RNF217	RNF217
chr6	125117860	125118179	TPD52L1	RNF217;TPD52L1
chr6	125123857	125124056	TPD52L1	RNF217;TPD52L1
chr6	125197914	125198116	TPD52L1	HDDC2;TPD52L1
chr6	125254032	125254191	TPD52L1	HDDC2;TPD52L1
chr6	125742449	125742737	HEY2-AS1	NCOA7;HEY2;LINC02523
chr6	125867447	125868021	NCOA7	NCOA7-AS1;NCOA7
chr6	125871383	125871727	NCOA7	NCOA7
chr6	125872295	125872948	NCOA7	NCOA7
chr6	125922385	125922623	NCOA7	NCOA7;HINT3
chr6	127299590	127299790	ECHDC1	ECHDC1;RNF146
chr6	127342247	127342781	ECHDC1	ECHDC1
chr6	127347037	127347572	ECHDC1	ECHDC1
chr6	127550303	127550656	C6orf58	C6orf58;SOGA3
chr6	127939480	127939850	THEMIS	THEMIS;PTPRK
chr6	128131647	128132030	PTPRK	PTPRK-AS1;PTPRK
chr6	128492386	128492737	PTPRK	PTPRK
chr6	128494366	128494812	PTPRK	PTPRK
chr6	128570555	128571118	PTPRK	PTPRK
chr6	129061923	129062256	LAMA2	LAMA2
chr6	129110980	129111406	LAMA2	LAMA2
chr6	129177737	129178034	LAMA2	LAMA2
chr6	129207694	129207974	LAMA2	LAMA2
chr6	129216001	129216591	LAMA2	LAMA2
chr6	129271303	129271496	LAMA2	LAMA2
chr6	129312778	129313276	LAMA2	LAMA2
chr6	129318261	129318746	LAMA2	LAMA2
chr6	129748081	129748615	ARHGAP18	ARHGAP18
chr6	130796146	130796862	SMLR1	SMLR1;EPB41L2
chr6	130907963	130908335	EPB41L2	EPB41L2
chr6	130933681	130934327	EPB41L2	EPB41L2
chr6	130935876	130936324	EPB41L2	EPB41L2
chr6	130955864	130956104	EPB41L2	EPB41L2
chr6	131063513	131063710	EPB41L2	EPB41L2
chr6	131173512	131174396	AKAP7	AKAP7
chr6	131244126	131244420	AKAP7	AKAP7
chr6	131631561	131631956	ENPP3	ARG1;ENPP3;MED23
chr6	131682494	131682772	OR2A4	ENPP3;CTAGE9;OR2A4
chr6	131954374	131955240	CCN2	CCN2
chr6	131980045	131980521	CCN2	CCN2
chr6	132115908	132116089	MIR548AJ1	LINC01013;MIR548AJ1
chr6	132140339	132140662	LINC01013	LINC01013;MIR548AJ1
chr6	132167901	132168682	LINC01013	LINC01013
chr6	132257370	132257755	MOXD1	MOXD1
chr6	132693531	132693700	VNN1	TAAR1;VNN3;VNN1
chr6	132734732	132735015	VNN3P	SLC18B1;VNN3;VNN2;VNN1
chr6	133991171	133991570	TBPL1	SLC2A12;TBPL1
chr6	134007156	134007339	TBPL1	SLC2A12;TBPL1
chr6	134029662	134030100	SLC2A12	SLC2A12;TBPL1
chr6	134052593	134052771	SLC2A12	SLC2A12
chr6	134491499	134491797	LINC01010	CT69;LOC101928304;LINC01010
chr6	135181218	135181426	MYB	MYB
chr6	135244328	135244608	MIR548A2	MYB;AHI1;MIR548A2
chr6	135668300	135668499	AHI1-DT	LINC00271
chr6	135770963	135771200	LOC101928326	LINC00271
chr6	135962802	135963044	PDE7B	PDE7B;LOC644135
chr6	136067638	136067965	LOC644135	PDE7B;LOC644135
chr6	136069260	136069469	LOC644135	PDE7B;LOC644135
chr6	136583109	136583360	MAP3K5	MAP3K5-AS1;MAP3K5;MAP7
chr6	136607239	136607535	MAP3K5-AS1	MAP3K5-AS1;MAP3K5
chr6	136685533	136686078	MAP3K5-AS1	MAP3K5-AS1;MAP3K5
chr6	136788013	136788201	MAP3K5-AS2	LOC101928429;MAP3K5;PEX7
chr6	137026517	137026924	IL20RA	NHEG1;IL20RA
chr6	137036883	137037264	IL20RA	NHEG1;IL20RA
chr6	137099482	137100182	IL20RA	IL22RA2
chr6	137172296	137172851	IL22RA2	IL22RA2;IFNGR1
chr6	137173567	137173873	IL22RA2	IL22RA2;IFNGR1
chr6	137237295	137238055	IFNGR1	IFNGR1
chr6	138063786	138064012	PERP	PERP
chr6	138086531	138086958	PERP	PERP
chr6	138088162	138088710	PERP	PERP
chr6	138109080	138109331	PERP	PERP
chr6	138231587	138231982	PBOV1	ARFGEF3;PBOV1
chr6	138411368	138411604	HEBP2	MIR3145;SMIM28;HEBP2;NHSL1
chr6	138653463	138654047	NHSL1-AS1	FLJ46906;NHSL1
chr6	138662568	138662741	NHSL1-AS1	FLJ46906;NHSL1
chr6	138817834	138818294	ECT2L	CCDC28A-AS1;CCDC28A;ECT2L
chr6	138944559	138944738	REPS1	ECT2L;REPS1
chr6	139063034	139063400	ABRACL	ABRACL
chr6	139112363	139112609	HECA	TXLNB;HECA
chr6	139113319	139113513	HECA	TXLNB;HECA
chr6	139134982	139135212	HECA	TXLNB;HECA
chr6	139323888	139324278	TXLNB	CITED2;TXLNB
chr6	139349466	139349937	CITED2	CITED2
chr6	139368889	139369690	CITED2	CITED2
chr6	139374471	139374797	CITED2	CITED2
chr6	139375295	139375971	CITED2	CITED2
chr6	139376600	139376801	CITED2	CITED2
chr6	139407532	139408217	CITED2	CITED2;LINC01625
chr6	139408782	139409434	CITED2	CITED2;LINC01625
chr6	139436543	139436874	LINC01625	LINC01625
chr6	139695500	139695741	FILNC1	FILNC1
chr6	139713929	139714467	FILNC1	FILNC1
chr6	139753478	139753831	FILNC1	FILNC1
chr6	139977720	139978524	LINC02941	LOC100507477;LOC103352541
chr6	139979193	139979528	LINC02941	LOC100507477;LOC103352541
chr6	139980682	139981054	LINC02941	LOC100507477;LOC103352541
chr6	139982256	139983001	LINC02941	LOC100507477;LOC103352541
chr6	140174311	140174964	MIR3668	MIR3668
chr6	142026477	142026837	GJE1	NMBR
chr6	142297910	142298318	ADGRG6	ADGRG6
chr6	142302045	142302979	ADGRG6	ADGRG6
chr6	142323466	142323806	ADGRG6	ADGRG6
chr6	142385408	142385713	ADGRG6	ADGRG6
chr6	142523554	142523850	LOC153910	LOC153910
chr6	142845573	142846354	HIVEP2	HIVEP2
chr6	142853354	142853733	HIVEP2	HIVEP2
chr6	142869072	142869260	HIVEP2	HIVEP2
chr6	142942930	142943151	HIVEP2	LINC01277;HIVEP2
chr6	143059701	143060038	LINC01277	LINC01277;AIG1
chr6	143676060	143676665	PHACTR2	PHACTR2
chr6	143689907	143690272	PHACTR2	PHACTR2
chr6	143695377	143695826	PHACTR2	PHACTR2
chr6	143696584	143697082	PHACTR2	PHACTR2
chr6	143734685	143735080	PHACTR2	PHACTR2
chr6	143745297	143745980	PHACTR2	PHACTR2
chr6	143878550	143878721	ZC2HC1B	ZC2HC1B;LTV1;PHACTR2
chr6	143896397	143896871	ZC2HC1B	ZC2HC1B;PLAGL1;LTV1
chr6	143940176	143940342	PLAGL1	ZC2HC1B;PLAGL1
chr6	144095780	144096126	SF3B5	PLAGL1;SF3B5;STX11
chr6	144195640	144196090	STX11	STX11
chr6	144322105	144322305	UTRN	UTRN
chr6	147142818	147143035	STXBP5-AS1	LUADT1;STXBP5-AS1
chr6	148239221	148239486	SASH1	SASH1
chr6	148307414	148307802	SASH1	SASH1
chr6	148389309	148389478	SASH1	SASH1
chr6	148406142	148406324	SASH1	SASH1
chr6	148407356	148407634	SASH1	SASH1
chr6	148856227	148856452	UST	UST
chr6	148857706	148858146	UST	UST
chr6	149696881	149697052	LATS1	KATNA1;NUP43;LOC645967;LATS1
chr6	149855021	149855536	RAET1E-AS1	RAET1E-AS1;RAET1E;PCMT1;LRP11
chr6	149855800	149856040	RAET1E-AS1	RAET1E-AS1;RAET1E;PCMT1;LRP11
chr6	150208718	150208928	PPP1R14C	PPP1R14C
chr6	150403502	150403896	IYD	IYD
chr6	150697601	150697809	PLEKHG1	PLEKHG1
chr6	150723713	150723987	PLEKHG1	PLEKHG1
chr6	150767636	150767903	PLEKHG1	PLEKHG1
chr6	151004679	151004975	MTHFD1L	MTHFD1L
chr6	151063533	151063741	MTHFD1L	LOC102723831;MTHFD1L
chr6	151358146	151358430	AKAP12	RMND1;ZBTB2;AKAP12
chr6	151763173	151763467	ESR1	ESR1
chr6	151901258	151901467	ESR1	ESR1
chr6	154292204	154292363	IPCEF1	CNKSR3;IPCEF1;OPRM1
chr6	154292903	154293268	IPCEF1	CNKSR3;IPCEF1;OPRM1
chr6	154300589	154300938	IPCEF1	CNKSR3;IPCEF1
chr6	154384185	154384702	IPCEF1	CNKSR3;IPCEF1
chr6	154466285	154466495	CNKSR3	CNKSR3
chr6	154555182	154555485	LOC101928868	CNKSR3
chr6	154932811	154932964	TIAM2	TIAM2
chr6	155014732	155014903	TIAM2	TIAM2
chr6	155154528	155154724	TIAM2	TIAM2
chr6	155188474	155188851	TIAM2	TIAM2
chr6	156780475	156780683	MIR4466	MIR4466;LOC115308161;ARID1B
chr6	157187401	157187789	ARID1B	ARID1B
chr6	157193856	157194278	ARID1B	ARID1B
chr6	157529310	157529570	MIR3692	MIR3692;ZDHHC14
chr6	157530278	157530486	MIR3692	MIR3692;ZDHHC14
chr6	157753257	157753626	SNX9	SNX9
chr6	157982211	157982554	SYNJ2	SYNJ2-IT1;SNX9;SYNJ2
chr6	157986205	157986362	SYNJ2	SYNJ2-IT1;SNX9;SYNJ2
chr6	158707056	158707316	SYTL3	SYTL3
chr6	158708190	158708405	MIR3918	SYTL3
chr6	158784661	158784852	MIR3918	MIR3918;EZR-AS1;EZR;SYTL3
chr6	158850685	158851059	OSTCP1	C6orf99;EZR-AS1;OSTCP1;EZR
chr6	158853442	158853680	OSTCP1	C6orf99;EZR-AS1;OSTCP1;EZR
chr6	158937429	158937622	LINC02901	C6orf99;RSPH3
chr6	163392039	163392342	CAHM	CAHM;DKFZp451B082;QKI
chr6	163580003	163580200	QKI	QKI
chr6	166542315	166542542	RPS6KA2	MIR1913;RPS6KA2
chr6	166894620	166894801	RPS6KA2-AS1	RPS6KA2-AS1;RPS6KA2;RNASET2
chr6	167751044	167751288	LOC441179	LINC01558;LOC441179
chr6	167791526	167791750	LOC441179	LINC01558;AFDN;LOC441179;AFDN-DT
chr6	167952369	167952713	AFDN	HGC6.3;KIF25-AS1;KIF25;AFDN
chr6	168196375	168196862	LOC105378137	LOC101929420;LOC105378137
chr6	168322992	168323233	DACT2	DACT2
chr6	170225203	170225404	LOC154449	LOC154449;LOC285804;LINC01624
chr2	555587	555927	LOC105373352	LINC01875;LOC105373352
chr2	586705	587154	LOC105373352	LINC01875;LOC105373352
chr2	1601207	1601387	PXDN	LOC102723730;PXDN
chr2	1625345	1625674	PXDN	PXDN
chr2	1631908	1632138	PXDN	PXDN
chr2	1707821	1708285	PXDN	PXDN
chr2	1717339	1717617	PXDN	PXDN
chr2	5593892	5594554	LINC01248	LINC01248
chr2	5742133	5742499	LOC112268411	SOX11
chr2	6955539	6955757	RNF144A	GRASLND;RNF144A
chr2	7031680	7032211	RNF144A	LOC101929452;RNF144A
chr2	7847820	7848120	LOC101929551	LOC101929551
chr2	8539882	8540091	LINC01814	LINC01814
chr2	8804134	8804305	KIDINS220	MBOAT2;KIDINS220
chr2	8994004	8994403	MBOAT2	MBOAT2
chr2	9001104	9001522	MBOAT2	MBOAT2
chr2	9010905	9011148	MBOAT2	MBOAT2
chr2	9292430	9292664	ASAP2	ASAP2
chr2	9400544	9400737	ASAP2	CPSF3;ASAP2;ITGB1BP1
chr2	9408567	9409140	ITGB1BP1	CPSF3;ASAP2;ITGB1BP1
chr2	9559043	9559328	ADAM17	YWHAQ;IAH1;ADAM17
chr2	9613155	9613786	YWHAQ	YWHAQ
chr2	9830285	9830724	TAF1B	TAF1B
chr2	9895831	9896047	TAF1B	TAF1B
chr2	9972704	9973483	GRHL1	GRHL1;TAF1B
chr2	9975969	9976200	GRHL1	GRHL1;TAF1B
chr2	10043954	10044116	KLF11	CYS1;GRHL1;KLF11
chr2	10447437	10447832	ODC1	SNORA80B;ODC1-DT;HPCAL1;ODC1
chr2	10452355	10452618	ODC1-DT	SNORA80B;ODC1-DT;HPCAL1;ODC1
chr2	10458078	10458323	ODC1-DT	SNORA80B;ODC1-DT;HPCAL1;ODC1
chr2	10465868	10466189	ODC1-DT	SNORA80B;ODC1-DT;HPCAL1;ODC1
chr2	10592751	10592959	NOL10	NOL10
chr2	11316377	11316703	ROCK2	ROCK2
chr2	11374249	11374439	LINC00570	LINC00570;ROCK2
chr2	11374697	11374879	LINC00570	LINC00570;ROCK2
chr2	11389725	11389980	LINC00570	LINC00570;ROCK2
chr2	11732677	11732984	LPIN1	MIR548S;LPIN1
chr2	11746560	11746721	LPIN1	MIR548S;LPIN1
chr2	11750880	11751272	LPIN1	MIR548S;LPIN1
chr2	11822839	11823203	LPIN1	MIR4262;MIR3681HG;LPIN1
chr2	12046702	12046957	MIR3681HG	MIR3681HG
chr2	12202370	12202694	MIR3681	MIR3681;MIR3681HG
chr2	12429899	12430187	MIR3681HG	MIR3681HG
chr2	12432967	12433378	MIR3681HG	MIR3681HG
chr2	12534644	12535025	MIR3681HG	MIR3681HG
chr2	12697705	12697950	TRIB2	MIR3125;MIR3681HG;TRIB2
chr2	12713414	12713757	TRIB2	MIR3125;MIR3681HG;TRIB2
chr2	12727584	12727820	TRIB2	MIR3125;MIR3681HG;TRIB2
chr2	12759113	12759737	MIR3125	MIR3125;LOC100506474;TRIB2
chr2	12819120	12819514	MIR3125	LOC100506474
chr2	12896299	12896867	LOC105373436	LOC100506474
chr2	12928949	12929576	LOC105373436	LOC100506474
chr2	12929934	12930176	LOC105373436	LOC100506474
chr2	14016673	14016843	LOC105373438	LINC00276
chr2	14123893	14124050	LINC00276	LINC00276
chr2	14148290	14148607	LINC00276	LINC00276
chr2	14297247	14297687	LINC00276	LINC00276
chr2	14316702	14316905	LINC00276	LINC00276
chr2	14582894	14583360	LRATD1	LRATD1
chr2	15334603	15335096	NBAS	NBAS
chr2	15752570	15752741	LINC01804	LINC01804
chr2	15754622	15755209	LINC01804	LINC01804
chr2	15776531	15776801	LINC01804	LINC01804
chr2	15781979	15782500	LINC01804	LINC01804
chr2	15912288	15912657	MYCNUT	MYCNUT;MYCNOS;MYCN
chr2	15913069	15913295	MYCNUT	MYCNUT;MYCNOS;MYCN
chr2	15919003	15919353	MYCNUT	MYCNUT;MYCNOS;MYCN
chr2	15919460	15919668	MYCNUT	MYCNUT;MYCNOS;MYCN
chr2	15919837	15920405	MYCNUT	MYCNUT;MYCNOS;MYCN
chr2	15920788	15920915	MYCNUT	MYCNUT;MYCNOS;MYCN
chr2	15923811	15924227	MYCNUT	MYCNUT;MYCNOS;MYCN
chr2	16016015	16016272	GACAT3	GACAT3
chr2	16021758	16022156	GACAT3	GACAT3
chr2	16079666	16079826	GACAT3	GACAT3
chr2	18233114	18233392	LOC105373454	KCNS3
chr2	18372709	18372957	LOC105373454	KCNS3
chr2	18991286	18992181	LINC01376	LINC01376
chr2	19070945	19071262	LINC01376	LINC01376
chr2	19119597	19119985	LINC01376	LINC01376
chr2	19120978	19121764	LINC01376	LINC01376
chr2	19131852	19132152	LINC01376	LINC01376
chr2	19140736	19141205	LINC01376	LINC01376
chr2	19141331	19141790	LINC01376	LINC01376
chr2	19900165	19900401	TTC32	TTC32;LINC00954;WDR35
chr2	20067923	20068395	LAPTM4A-DT	LAPTM4A
chr2	20094522	20094858	LAPTM4A-DT	LAPTM4A
chr2	20191960	20192427	SDC1	SDC1
chr2	20208081	20208477	SDC1	PUM2;SDC1
chr2	20231493	20231895	SDC1	PUM2;SDC1
chr2	20353487	20353631	PUM2	PUM2
chr2	20353858	20354043	PUM2	PUM2
chr2	20452484	20452852	RHOB	LOC107985856;RHOB
chr2	20823876	20824539	LDAH	LDAH
chr2	20861306	20861525	LINC02850	LDAH
chr2	23435690	23435972	KLHL29	KLHL29
chr2	23458340	23458751	LOC105374325	KLHL29
chr2	23563673	23563966	KLHL29	KLHL29
chr2	23901974	23902282	ATAD2B	UBXN2A;ATAD2B
chr2	24015546	24015936	MFSD2B	UBXN2A;FKBP1B;MFSD2B;WDCP
chr2	24871861	24872061	ADCY3	ADCY3;CENPO
chr2	25078384	25078997	EFR3B	EFR3B;DNAJC27-AS1
chr2	25086123	25086596	EFR3B	EFR3B;DNAJC27-AS1
chr2	25522016	25522359	DTNB	DTNB
chr2	25618020	25618461	DTNB	DTNB
chr2	25618647	25619169	DTNB	DTNB
chr2	25691933	25692460	DTNB	DTNB;ASXL2
chr2	25920404	25920684	KIF3C	KIF3C;ASXL2
chr2	26238612	26238848	HADHA	GAREM2;HADHA;HADHB
chr2	26274065	26274407	HADHB	ADGRF3;HADHA;HADHB;SELENOI
chr2	26302776	26303146	LOC105374334	ADGRF3;HADHB;SELENOI
chr2	26342881	26343245	ADGRF3	ADGRF3;SELENOI
chr2	26563064	26563498	FAM166C	CIB4;FAM166C;OTOF
chr2	26606886	26607115	CIB4	CIB4;FAM166C;OTOF
chr2	26631039	26631221	CIB4	CIB4
chr2	26721674	26721996	KCNK3	CENPA;KCNK3;SLC35F6
chr2	26755251	26755541	SLC35F6	CENPA;KCNK3;SLC35F6
chr2	26757898	26758216	SLC35F6	CENPA;KCNK3;SLC35F6
chr2	26769587	26769752	SLC35F6	CENPA;KCNK3;SLC35F6
chr2	26784868	26785197	CENPA	CENPA;SLC35F6
chr2	27021489	27021792	MAPRE3	OST4;MAPRE3-AS1;AGBL5-AS1;MAPRE3;TMEM214;AGBL5
chr2	27194855	27195283	SLC5A6	TCF23;ATRAID;CAD;SLC5A6
chr2	27209822	27210043	SLC5A6	ATRAID;SLC30A3;CAD;SLC5A6
chr2	27356777	27357019	GTF3C2	GTF3C2-AS1;ZNF513;FTH1P3;GTF3C2;MPV17;PPM1G;TRIM54;UCN;EIF2B4;SNX17
chr2	27705801	27706708	LINC01460	LINC01460;SLC4A1AP;SUPT7L
chr2	27753565	27754178	MRPL33	LINC01460;RBKS;MRPL33;BABAM2
chr2	27756958	27757173	MRPL33	LINC01460;RBKS;MRPL33;BABAM2
chr2	27766352	27766506	MRPL33	LINC01460;RBKS;MRPL33;BABAM2
chr2	27915945	27916271	BABAM2	RBKS;BABAM2
chr2	28068172	28068325	MIR4263	BABAM2
chr2	28188459	28188780	LOC100505716	BABAM2
chr2	28394559	28394842	FOSL2-AS1	FOSL2;FLJ31356
chr2	28396461	28396723	FOSL2	FOSL2;FLJ31356
chr2	28436666	28436962	LOC102723530	PLB1;FOSL2;FLJ31356
chr2	28437633	28438187	LOC102723530	PLB1;FOSL2;FLJ31356
chr2	28683523	28683848	LOC100505774	LOC100505774;PLB1
chr2	28709137	28709382	LOC100505774	LOC100505774;PPP1CB
chr2	28713990	28714173	LOC100505774	LOC100505774;PPP1CB
chr2	28716336	28716880	LOC100505774	LOC100505774;PPP1CB
chr2	28719279	28719512	LOC100505774	LOC100505774;PPP1CB
chr2	28753344	28753778	PPP1CB	LOC100505774;SPDYA;PPP1CB
chr2	28772457	28772671	PPP1CB	LOC100505774;SPDYA;PPP1CB
chr2	29033290	29033572	TOGARAM2	TOGARAM2;PCARE
chr2	29107039	29107345	CLIP4	PCARE;CLIP4
chr2	29196934	29197219	ALK	ALK;CLIP4
chr2	30215314	30215588	LBH	SNORA10B;LBH
chr2	30217618	30218447	LBH	SNORA10B;LBH
chr2	30234113	30234509	LBH	SNORA10B;LBH
chr2	30273203	30273429	LBH	LBH
chr2	30274662	30275182	LBH	LBH
chr2	30433951	30434317	LCLAT1	LCLAT1
chr2	30804146	30804306	CAPN13	CAPN13
chr2	30807456	30807711	CAPN13	CAPN13
chr2	30956359	30956571	GALNT14	GALNT14
chr2	31286265	31286471	EHD3	EHD3;XDH
chr2	31783515	31783916	LINC01946	LINC01946
chr2	32063370	32063605	SPAST	MEMO1;SPAST;DPY30
chr2	32905948	32906136	LINC00486	LINC00486;LTBP1
chr2	32931988	32932531	LINC00486	LINC00486;LTBP1
chr2	32947983	32948132	LTBP1	LINC00486;LTBP1
chr2	33660498	33660685	LOC105374455	LINC01317
chr2	33809882	33810481	LINC01317	LINC01317
chr2	34025625	34025903	LINC01318	LINC01317;LINC01318
chr2	34031137	34031570	LINC01318	LINC01317;LINC01318
chr2	36367991	36368234	CRIM1	CRIM1
chr2	36371897	36372516	CRIM1	CRIM1
chr2	36418071	36418287	CRIM1	CRIM1
chr2	36433313	36434164	CRIM1	CRIM1
chr2	36485576	36486056	CRIM1	CRIM1
chr2	36486500	36487339	CRIM1	CRIM1
chr2	36502110	36502628	CRIM1	CRIM1;FEZ2
chr2	36675612	36675892	VIT	VIT;FEZ2
chr2	36701450	36701961	VIT	VIT
chr2	36731897	36732233	VIT	VIT
chr2	36952758	36953175	STRN	HEATR5B;STRN
chr2	37084185	37084496	GPATCH11	GPATCH11;HEATR5B;EIF2AK2
chr2	37148450	37148698	EIF2AK2	CEBPZOS;GPATCH11;SULT6B1;EIF2AK2
chr2	37309250	37309524	PRKD3	PRKD3;QPCT
chr2	37786757	37787269	LINC00211	LINC00211;CDC42EP3
chr2	38095948	38096600	CYP1B1-AS1	RMDN2;CYP1B1;CYP1B1-AS1
chr2	38194944	38195269	LOC102723739	CYP1B1-AS1
chr2	38215979	38216303	LOC102723739	CYP1B1-AS1
chr2	38223335	38223545	LOC102723739	CYP1B1-AS1
chr2	38239528	38239822	LOC102723739	CYP1B1-AS1
chr2	38245262	38245477	LOC102723739	CYP1B1-AS1;ATL2
chr2	38383860	38384782	ATL2	LINC01883;LINC02613;ATL2
chr2	38396045	38396385	LOC105374468	LINC01883;LINC02613;ATL2
chr2	38406594	38407126	LOC105374468	LINC01883;LINC02613;ATL2
chr2	38428830	38429366	LINC01883	LINC01883;LINC02613
chr2	38442998	38443428	LINC01883	LINC01883;LINC02613
chr2	38461315	38461825	LINC02613	LINC01883;LINC02613
chr2	38461975	38462657	LINC02613	LINC01883;LINC02613
chr2	38466983	38467285	LINC02613	LINC01883;LINC02613
chr2	38581646	38581870	HNRNPLL	HNRNPLL
chr2	38685133	38685704	GALM	GALM
chr2	38690842	38691175	GALM	GALM
chr2	38693499	38693663	GALM	GALM;SRSF7
chr2	38720695	38721122	SRSF7	GALM;SRSF7;GEMIN6
chr2	39121785	39121938	SOS1	SOS1
chr2	39379817	39380015	MAP4K3	MAP4K3
chr2	39546417	39546746	TMEM178A	TMEM178A;MAP4K3-DT
chr2	40511695	40512253	LOC101929667	SLC8A1
chr2	41847946	41848452	LINC01913	LINC01913
chr2	41957782	41958211	LINC02898	LINC01914;C2orf91
chr2	41966396	41966995	LINC02898	LINC01914;C2orf91
chr2	42010923	42011280	PKDCC	PKDCC
chr2	42025141	42025489	PKDCC	PKDCC
chr2	42128966	42129181	EML4	EML4-AS1;EML4
chr2	42141637	42142120	EML4	EML4-AS1;EML4
chr2	42147604	42148322	EML4	EML4-AS1;EML4
chr2	43100881	43101172	LINC02580	LINC02580
chr2	43131082	43131320	LINC02580	LINC02580
chr2	43168761	43168968	LINC02580	LINC02580
chr2	43210605	43210763	ZFP36L2	LINC01126;THADA;ZFP36L2
chr2	43227195	43227419	LINC01126	LINC01126;THADA;ZFP36L2
chr2	43301325	43301566	THADA	THADA
chr2	43311355	43311699	THADA	THADA
chr2	43312946	43313700	THADA	THADA
chr2	43370794	43371087	THADA	THADA
chr2	43407843	43408202	THADA	THADA
chr2	43426497	43426783	THADA	THADA
chr2	43460485	43460932	THADA	THADA
chr2	43461494	43461723	THADA	THADA
chr2	43463142	43463648	THADA	THADA
chr2	43467903	43468346	THADA	THADA
chr2	43478401	43478796	THADA	THADA
chr2	43519679	43520412	THADA	THADA
chr2	43634602	43635055	PLEKHH2	PLEKHH2;THADA;C1GALT1C1L
chr2	44544077	44544463	CAMKMT	CAMKMT
chr2	44548942	44549264	CAMKMT	CAMKMT
chr2	44553570	44553775	CAMKMT	CAMKMT
chr2	44599180	44599502	CAMKMT	CAMKMT
chr2	44655272	44655873	CAMKMT	CAMKMT
chr2	44715664	44715871	CAMKMT	CAMKMT
chr2	45045841	45046019	SIX2	SIX2
chr2	45119146	45119305	LOC105374576	LINC01121
chr2	45119712	45120230	LOC105374576	LINC01121
chr2	45218895	45219313	LINC01121	LINC01121
chr2	45259206	45259414	LINC01121	LINC01121
chr2	45284047	45284392	LINC01121	LINC01121
chr2	45706075	45706365	PRKCE	PRKCE
chr2	45815526	45815782	PRKCE	PRKCE
chr2	45816348	45816745	PRKCE	PRKCE
chr2	45938450	45939447	PRKCE	PRKCE
chr2	45992130	45992854	PRKCE	PRKCE
chr2	46063032	46063256	PRKCE	PRKCE
chr2	46098692	46098873	PRKCE	PRKCE
chr2	46129811	46130160	PRKCE	PRKCE
chr2	46134643	46135442	PRKCE	PRKCE
chr2	46164225	46164512	PRKCE	PRKCE
chr2	46337554	46337869	EPAS1	EPAS1
chr2	46409038	46409494	LINC01820	LINC02583;LINC01820;EPAS1
chr2	46794987	46795131	LINC01118	LINC01119;LINC01118;SOCS5
chr2	46804238	46804495	LINC01118	LINC01119;LINC01118;SOCS5
chr2	46850173	46850402	LINC01119	LINC01119;LINC01118
chr2	46850667	46851207	LOC107985880	LINC01119;LINC01118
chr2	46940433	46940741	TTC7A	TTC7A;MCFD2
chr2	46965077	46965548	TTC7A	TTC7A;MCFD2
chr2	46970894	46971250	TTC7A	TTC7A;MCFD2
chr2	47034874	47035397	TTC7A	STPG4;TTC7A
chr2	47133342	47133605	STPG4	STPG4;CALM2
chr2	47176370	47176843	STPG4	EPCAM-DT;STPG4;CALM2
chr2	47177450	47177991	CALM2	EPCAM-DT;STPG4;CALM2
chr2	47265898	47266198	EPCAM-DT	EPCAM-DT
chr2	47339744	47340067	BCYRN1	EPCAM-DT;EPCAM;BCYRN1;MIR559
chr2	47340256	47340486	EPCAM-DT	EPCAM-DT;EPCAM;BCYRN1;MIR559
chr2	47402740	47403163	MSH2	EPCAM;MSH2;MIR559
chr2	48353173	48353459	FOXN2	FOXN2
chr2	48531049	48531594	STON1	STON1;PPP1R21;STON1-GTF2A1L
chr2	50119268	50119675	NRXN1	NRXN1
chr2	50606192	50606586	NRXN1	NRXN1
chr2	50943895	50944167	NRXN1	NRXN1
chr2	50951374	50951727	NRXN1	NRXN1
chr2	50953066	50953505	NRXN1	NRXN1
chr2	50957851	50958242	NRXN1	NRXN1
chr2	50979079	50979468	NRXN1	NRXN1
chr2	51013090	51013638	NRXN1	LOC730100;NRXN1
chr2	51079948	51080339	NRXN1	LOC730100;NRXN1
chr2	51153465	51153684	NRXN1	LOC730100
chr2	53498270	53498729	LOC105374601	GPR75-ASB3
chr2	53631195	53631774	LOC105374601	GPR75-ASB3;ASB3
chr2	53632632	53633066	LOC105374601	GPR75-ASB3;ASB3
chr2	53715667	53715855	GPR75-ASB3	GPR75-ASB3;ASB3
chr2	53826890	53827095	MIR3682	GPR75-ASB3;MIR3682;GPR75;PSME4;ERLEC1;ASB3
chr2	53969366	53969596	PSME4	PSME4;ACYP2
chr2	54044005	54044440	ACYP2	ACYP2
chr2	54073912	54074191	ACYP2	ACYP2
chr2	54557555	54557814	SPTBN1	RPL23AP32;SPTBN1
chr2	54571148	54571476	SPTBN1	RPL23AP32;SPTBN1
chr2	54579560	54580117	SPTBN1	RPL23AP32;SPTBN1
chr2	54589978	54590181	SPTBN1	SPTBN1
chr2	55163829	55164309	CLHC1	CLHC1
chr2	55839206	55839680	EFEMP1	EFEMP1
chr2	55888983	55889597	EFEMP1	EFEMP1
chr2	55956707	55956939	LOC105374690	MIR216B;MIR217HG;EFEMP1;MIR216A;MIR217
chr2	58387005	58387150	LINC01122	LINC01122
chr2	58540071	58540292	LINC01122	LINC01122
chr2	60386556	60386859	MIR4432	MIR4432;MIR4432HG
chr2	60442730	60442970	MIR4432HG	MIR4432HG;BCL11A
chr2	60466408	60466768	BCL11A	MIR4432HG;BCL11A
chr2	60532958	60533283	BCL11A	BCL11A
chr2	60926087	60926275	REL	PUS10;LINC01185;REL
chr2	60961637	60961865	PUS10	PUS10;REL
chr2	61014934	61015262	PUS10	PUS10;PEX13
chr2	61015810	61016283	PUS10	PUS10;PEX13;KIAA1841
chr2	61016439	61016730	PUS10	PUS10;PEX13;KIAA1841
chr2	61917982	61918160	COMMD1	CCT4;COMMD1
chr2	61946806	61947046	COMMD1	COMMD1
chr2	61948603	61948854	COMMD1	COMMD1
chr2	61967416	61967608	COMMD1	COMMD1
chr2	62042958	62043275	COMMD1	COMMD1
chr2	62112245	62112590	LOC107985768	COMMD1
chr2	62221157	62221429	B3GNT2	MIR5192;B3GNT2
chr2	62664433	62664707	EHBP1	EHBP1
chr2	62794817	62795151	EHBP1	EHBP1
chr2	63615140	63615326	MDH1	MDH1;WDPCP
chr2	63615497	63615824	MDH1	MDH1;WDPCP
chr2	63763437	63763762	WDPCP	WDPCP
chr2	63871923	63872235	UGP2	WDPCP;VPS54;UGP2
chr2	63872618	63873005	UGP2	WDPCP;VPS54;UGP2
chr2	63875118	63875387	UGP2	WDPCP;VPS54;UGP2
chr2	64263460	64263630	LOC100507006	LOC100507006
chr2	64276394	64276796	LOC100507006	LOC100507006
chr2	64277170	64277630	LOC100507006	LOC100507006
chr2	64371687	64372096	LOC105374768	MIR4433A;MIR4433B
chr2	64516563	64517001	AFTPH-DT	MIR4434;LOC101927402;LINC01805;AFTPH
chr2	64644656	64645086	LOC105374775	LINC02579;SERTAD2
[truncated: 7,361 more rows]
