# Supplementary material for: Conserved role of FOXC1 in TNBC is parallel to FOXA1 in ER+ breast cancer
Source: iScience. 2024 Jul 14;27(8):110500. doi: 10.1016/j.isci.2024.110500 (PMC11338131; doi:10.1016/j.isci.2024.110500)
Supplement: Table S3. Summary of FOXC1 cofactors identified in RIME experiments, related to Figure 4 [file mmc3.xlsx]

## Sheet: Bt549
Accession	Gene	Gene Symbol	Description	Bt549_FOXC1_Rep1 Coverage	Bt549_FOXC1_Rep1 Unique Peptides	Bt549_FOXC1_Rep2 Coverage	Bt549_FOXC1_Rep2 Unique Peptides	Avg coverage
Q12948	FOXC1_HUMAN	FOXC1	Forkhead box protein C1	40.14 %	13	39.60 %	12	0.3987
P61956	SUMO2_HUMAN	SUMO2	Small ubiquitin-related modifier 2 {ECO:0000305}	27.37 %	2	27.37 %	2	0.2737
P19105	ML12A_HUMAN	MYL12A	Myosin regulatory light chain 12A	17.54 %	2	12.28 %	2	0.1491
P22087	FBRL_HUMAN	FBL	rRNA 2'-O-methyltransferase fibrillarin	15.26 %	3	9.35 %	2	0.12305
Q12905	ILF2_HUMAN	ILF2	Interleukin enhancer-binding factor 2	19.23 %	4	5.13 %	1	0.1218
Q13263	TIF1B_HUMAN	TRIM28	Transcription intermediary factor 1-beta	19.04 %	9	5.03 %	3	0.12035
Q13838	DX39B_HUMAN	DDX39B	Spliceosome RNA helicase DDX39B {ECO:0000305}	9.11 %	3	14.25 %	5	0.1168
P62899	RL31_HUMAN	RPL31	60S ribosomal protein L31	11.20 %	1	11.20 %	1	0.112
P01700	LV147_HUMAN	IGLV1-47	Immunoglobulin lambda variable 1-47 {ECO:0000303|PubMed:11872955, ECO:0000303|Ref.5}	11.11 %	1	11.11 %	1	0.1111
P46783	RS10_HUMAN	RPS10	40S ribosomal protein S10	9.09 %	1	9.09 %	1	0.0909
P12004	PCNA_HUMAN	PCNA	Proliferating cell nuclear antigen	7.28 %	1	7.28 %	1	0.0728
Q9H009	NACA2_HUMAN	NACA2	Nascent polypeptide-associated complex subunit alpha-2	6.98 %	1	6.98 %	1	0.0698
P59998	ARPC4_HUMAN	ARPC4	Actin-related protein 2/3 complex subunit 4	6.55 %	1	6.55 %	1	0.0655
Q9BWF3	RBM4_HUMAN	RBM4	RNA-binding protein 4	7.14 %	2	4.40 %	1	0.0577
P08865	RSSA_HUMAN	RPSA	40S ribosomal protein SA {ECO:0000255|HAMAP-Rule:MF_03016}	5.76 %	1	5.76 %	1	0.0576
P61026	RAB10_HUMAN	RAB10	Ras-related protein Rab-10	5.50 %	1	5.50 %	1	0.055
P56937	DHB7_HUMAN	HSD17B7	3-keto-steroid reductase/17-beta-hydroxysteroid dehydrogenase 7 {ECO:0000305}	4.99 %	1	4.99 %	1	0.0499
Q9BUJ2	HNRL1_HUMAN	HNRNPUL1	Heterogeneous nuclear ribonucleoprotein U-like protein 1	7.36 %	4	2.22 %	1	0.0479
Q96I24	FUBP3_HUMAN	FUBP3	Far upstream element-binding protein 3	6.99 %	2	2.45 %	1	0.0472
Q13242	SRSF9_HUMAN	SRSF9	Serine/arginine-rich splicing factor 9	4.52 %	1	4.52 %	1	0.0452
P61962	DCAF7_HUMAN	DCAF7	DDB1- and CUL4-associated factor 7	4.39 %	1	4.39 %	1	0.0439
Q96J02	ITCH_HUMAN	ITCH	E3 ubiquitin-protein ligase Itchy homolog	3.32 %	3	4.98 %	4	0.0415
Q9Y247	FA50B_HUMAN	FAM50B	Protein FAM50B	4.00 %	1	4.00 %	1	0.04
P01859	IGHG2_HUMAN	IGHG2	Immunoglobulin heavy constant gamma 2 {ECO:0000303|PubMed:11340299, ECO:0000303|Ref.13}	3.99 %	2	3.99 %	2	0.0399
Q14498	RBM39_HUMAN	RBM39	RNA-binding protein 39 {ECO:0000303|PubMed:28302793}	3.21 %	1	4.72 %	2	0.03965
Q15365	PCBP1_HUMAN	PCBP1	Poly(rC)-binding protein 1	3.65 %	1	3.65 %	1	0.0365
P20742	PZP_HUMAN	PZP	Pregnancy zone protein	4.32 %	1	2.83 %	1	0.03575
Q9H0M0	WWP1_HUMAN	WWP1	NEDD4-like E3 ubiquitin-protein ligase WWP1	1.84 %	1	5.21 %	3	0.03525
P01023	A2MG_HUMAN	A2M	Alpha-2-macroglobulin	4.21 %	2	2.71 %	2	0.0346
P14678	RSMB_HUMAN	SNRPB	Small nuclear ribonucleoprotein-associated proteins B and B'	3.33 %	1	3.33 %	1	0.0333
Q15427	SF3B4_HUMAN	SF3B4	Splicing factor 3B subunit 4	3.30 %	1	3.30 %	1	0.033
Q96PK6	RBM14_HUMAN	RBM14	RNA-binding protein 14	2.24 %	1	4.04 %	2	0.0314
Q92851	CASPA_HUMAN	CASP10	Caspase-10	3.07 %	1	3.07 %	1	0.0307
Q9UKM9	RALY_HUMAN	RALY	RNA-binding protein Raly	2.94 %	1	2.94 %	1	0.0294
P39656	OST48_HUMAN	DDOST	Dolichyl-diphosphooligosaccharide--protein glycosyltransferase 48 kDa subunit	2.41 %	1	2.41 %	1	0.0241
Q96PU8	QKI_HUMAN	QKI	Protein quaking	2.35 %	1	2.35 %	1	0.0235
Q15637	SF01_HUMAN	SF1	Splicing factor 1	1.72 %	1	2.50 %	1	0.0211
P24468	COT2_HUMAN	NR2F2	COUP transcription factor 2	1.93 %	1	1.93 %	1	0.0193
O15027	SC16A_HUMAN	SEC16A	Protein transport protein Sec16A	2.46 %	3	1.36 %	1	0.0191
Q1KMD3	HNRL2_HUMAN	HNRNPUL2	Heterogeneous nuclear ribonucleoprotein U-like protein 2	1.87 %	1	1.87 %	1	0.0187
O75400	PR40A_HUMAN	PRPF40A	Pre-mRNA-processing factor 40 homolog A	1.67 %	1	1.67 %	1	0.0167
P49915	GUAA_HUMAN	GMPS	GMP synthase [glutamine-hydrolyzing]	1.59 %	1	1.59 %	1	0.0159
Q9NZM1	MYOF_HUMAN	MYOF	Myoferlin	1.36 %	2	1.70 %	2	0.0153
Q8IZW8	TENS4_HUMAN	TNS4	Tensin-4	1.12 %	1	1.12 %	1	0.0112
P07996	TSP1_HUMAN	THBS1	Thrombospondin-1	0.85 %	1	1.28 %	1	0.01065
P01024	CO3_HUMAN	C3	Complement C3	0.96 %	3	0.54 %	1	0.0075
P0C0L4	CO4A_HUMAN	C4A	Complement C4-A	0.69 %	1	0.69 %	1	0.0069
P49750	YLPM1_HUMAN	YLPM1	YLP motif-containing protein 1	0.61 %	1	0.61 %	1	0.0061
P01031	CO5_HUMAN	C5	Complement C5	0.60 %	1	0.60 %	1	0.006
Q15648	MED1_HUMAN	MED1	Mediator of RNA polymerase II transcription subunit 1	0.44 %	1	0.44 %	1	0.0044

## Sheet: Hs578t
Accession	Gene	Gene Symbol	Description	Hs578t_FOXC1_Rep1 Coverage	Hs578t_FOXC1_Rep1 Unique Peptides	Hs578t_FOXC1_Rep2 Coverage	Hs578t_FOXC1_Rep2 Unique Peptides	Average coverage
Q12948	FOXC1_HUMAN	FOXC1	Forkhead box protein C1	0.2731	7	0.3146	8	0.29385
P62891	RL39_HUMAN	RPL39	60S ribosomal protein L39	0.1961	1	0.1961	1	0.1961
P36578	RL4_HUMAN	RPL4	60S ribosomal protein L4	0.1452	4	0.1218	3	0.1335
P61956	SUMO2_HUMAN	SUMO2	Small ubiquitin-related modifier 2 {ECO:0000305}	0.1263	1	0.1263	1	0.1263
P0DP25	CALM3_HUMAN	CALM3	Calmodulin-3 {ECO:0000312|HGNC:HGNC:1449}	0.1141	1	0.1141	1	0.1141
Q13151	ROA0_HUMAN	HNRNPA0	Heterogeneous nuclear ribonucleoprotein A0	0.0557	1	0.1279	2	0.0918
P26599	PTBP1_HUMAN	PTBP1	Polypyrimidine tract-binding protein 1	0.1092	3	0.0659	2	0.08755
P07910	HNRPC_HUMAN	HNRNPC	Heterogeneous nuclear ribonucleoproteins C1/C2	0.1209	3	0.0523	1	0.0866
P23246	SFPQ_HUMAN	SFPQ	Splicing factor, proline- and glutamine-rich	0.1033	5	0.0354	1	0.06935
P34931	HS71L_HUMAN	HSPA1L	Heat shock 70 kDa protein 1-like	0.0702	1	0.0437	1	0.05695
P01859	IGHG2_HUMAN	IGHG2	Immunoglobulin heavy constant gamma 2 {ECO:0000303|PubMed:11340299, ECO:0000303|Ref.13}	0.0399	2	0.0644	3	0.05215
Q96J02	ITCH_HUMAN	ITCH	E3 ubiquitin-protein ligase Itchy homolog	0.0565	4	0.0454	4	0.05095
P17844	DDX5_HUMAN	DDX5	Probable ATP-dependent RNA helicase DDX5	0.0619	2	0.0261	2	0.044
P52597	HNRPF_HUMAN	HNRNPF	Heterogeneous nuclear ribonucleoprotein F	0.0386	1	0.0386	1	0.0386
P01857	IGHG1_HUMAN	IGHG1	Immunoglobulin heavy constant gamma 1 {ECO:0000303|PubMed:11340299, ECO:0000303|Ref.11}	0.0364	1	0.0364	1	0.0364
P20742	PZP_HUMAN	PZP	Pregnancy zone protein	0.0358	1	0.0344	1	0.0351
P01023	A2MG_HUMAN	A2M	Alpha-2-macroglobulin	0.036	2	0.0332	2	0.0346
Q15366	PCBP2_HUMAN	PCBP2	Poly(rC)-binding protein 2	0.0301	1	0.0301	1	0.0301
P0C0L4	CO4A_HUMAN	C4A	Complement C4-A	0.0155	2	0.0069	1	0.0112
O15027	SC16A_HUMAN	SEC16A	Protein transport protein Sec16A	0.0047	1	0.0136	1	0.00915
Q9UQ35	SRRM2_HUMAN	SRRM2	Serine/arginine repetitive matrix protein 2	0.008	2	0.0069	1	0.00745
P49750	YLPM1_HUMAN	YLPM1	YLP motif-containing protein 1	0.0061	1	0.0061	1	0.0061
P01031	CO5_HUMAN	C5	Complement C5	0.006	1	0.006	1	0.006
P01024	CO3_HUMAN	C3	Complement C3	0.006	2	0.0054	1	0.0057
Q9UKN7	MYO15_HUMAN	MYO15A	Unconventional myosin-XV	0.002	1	0.002	1	0.002
Q9Y6V0	PCLO_HUMAN	PCLO	Protein piccolo	0.0018	1	0.0018	1	0.0018
