# Supplementary material for: Conserved role of FOXC1 in TNBC is parallel to FOXA1 in ER+ breast cancer
Source: iScience. 2024 Jul 14;27(8):110500. doi: 10.1016/j.isci.2024.110500 (PMC11338131; doi:10.1016/j.isci.2024.110500)
Supplement: Table S4. 164 core gene targets of FOXC1 in breast cancer, related to Figure 5 [file mmc4.xlsx]

## Sheet: 464 genes
Gene name	log2(fold change) from RNA-seq of KO vs WT with padj < 0.05
	Bt549	Hs578	MDA231	MDA468
CHI3L2	4.03865		2.36209	3.5589
CREBRF	0.936483	0.431463	1.1107	0.450418
MAP3K7CL	0	1.14616	1.81201	0.995673
FAM193B	0.540961	0.937763	0	0.648198
DAB2	0.640164	0.351388	0	0.558996
DST	0.981402	0	0.473878	0.507497
ETV6	0.616126	0.558502	0	0.583677
LPP	0.74683	0.327068	0	0.503595
RUNX1	0.914229	0.259933	0	0.267011
RNF44	0.514508	0.662392	0	0.199619
CALM2	0	0.308694	0.579823	0.244748
DYSF	2.30922	0	0.5609	2.54225
PXYLP1	3.50345	0.473098	0	0.84079
TANC2	0.770778	0.842806	0	1.59693
SAMD12	0	0.438243	1.62058	0.694548
JMJD1C	0.609664	0	0.551091	0.293179
KSR1	-1.03636	0.67954	1.65234	1.02657
MYLK	1.14985	0.306099	-0.673237	1.18621
MRC2	0.50884	0.53093	-0.513747	1.02984
SYNPO	-1.47209	0.961081	0.531042	0.639184
ARHGAP24	0.834749	-0.360022	1.24732	0.964212
IGF2BP3	0.895691	0.309186	-1.10263	0.589201
TM4SF1	-1.32223	0.432508	0.872269	0.213616
PLCE1	0.960738	0	1.2767	-1.02694
PLCXD2	0	1.23516	1.13767	-1.21932
AFAP1L2	0.6208	0	-1.0067	1.48055
FGF1	-1.16569	0.491349	1.3106	0
COL8A2	4.15339	-0.348187	0	2.23669
FRMD6	0	-0.190573	1.03431	0.477261
TRIM6	0	-0.417788	0.870875	0.391899
CLDN15	0	0.585539	-0.849544	0.506556
KRT7	-0.814073	0.523991	0	0.319122
TGFBI	0.768857	0.445995	0	-2.49701
LRRC2	1.99917	-0.678598	1.33483	0
HECW1	1.71208	1.15815	-1.33454	0
SLFN5	-0.786916	0	1.0257	1.10564
RXRA	0.885184	-0.278185	0	0.456997
GSDMC	0	-1.13246	1.39871	0.632026
GPRC5A	-0.984446	1.24336	0	0.564187
MCTS1	0	0.414181	0.675515	-0.281575
ABL1	0.684242	-0.355995	0	0.399795
CMTM8	0	1.50724	-1.16136	0.340725
MAPKAP1	0.389351	-0.265265	0.52975	0
SLU7	0	0.471572	0.421763	-0.275003
IRF2BP2	0.443707	-0.419782	0	0.589972
SATB1	-1.68593	0.874744	1.39442	0
ETNK2	0	0.486219	-0.57669	0.62613
PLEKHA2	0.723483	0	-0.607691	0.355133
WLS	0	0.244402	0.866106	-0.673451
N4BP2	0	0.578285	0.604283	-0.749925
MPP1	-1.24982	0.335336	0	1.28744
USP40	0.403053	-0.480656	0	0.420121
UGCG	0	0.413534	0.495928	-0.754639
FAF2	0.408174	0.230544	0	-0.588919
GALNT3	0	0.291062	-0.919988	0.362757
SLC9A7	-0.972846	0.212226	0	0.311502
ADTRP	0	-0.800955	3.29048	0.809061
PRDM8	2.29764	-1.13052	1.59078	0
CCDC3	1.61341	0	-1.68577	2.69276
HPSE	0	1.14437	0.67918	-0.453068
PDE7A	0	-0.450619	0.664118	1.02234
KRT81	0	0.992138	-1.1346	1.34936
BABAM2	0	0.515222	0.828325	-0.233121
ARHGEF28	0	0.441582	0.80155	-0.253476
PC	0	-0.356029	0.994596	0.28422
PCMTD1	0	-0.361891	0.872953	0.340028
SVIL	0	0.272731	-0.612325	1.1618
CUL4B	0	0.347301	0.747827	-0.331051
TBC1D5	0.982373	0.454361	-0.802958	0
HERC4	0	-0.474306	0.568553	0.485127
NEAT1	1.46758	-1.41007	0	0.476068
CKAP4	0	0.540894	-0.770796	0.731559
HIP1	0	0.584376	-1.41647	1.23908
DHRS3	0	0.644626	-1.12982	0.881655
SLC12A8	0	0.926984	-0.977949	0.300858
LRBA	0	-0.544225	0.495336	0.278464
RUNX2	-1.47233	0.245397	0	1.21429
DUSP1	0	0.433177	1.2375	-1.78529
NRP1	0	0.273377	0.762546	-1.41699
FHL2	1.45729	0.590702	0	-2.60803
ANKRD1	0	2.77021	0.715811	-4.66605
PEF1	-0.423429	0.317063	0.640858	-0.60625
TPD52	-0.895707	5.05641	0.794815	-0.464967
TNFRSF11A	-2.42053	0.60042	1.23463	-0.793109
ING2	0	-1.11082	0.729236	-0.424076
FAAP100	-0.518521	-0.428145	0	0.633613
CDK6	0.765919	-0.39231	-0.668954	0
TFPI	0	-1.21959	0.694309	-1.13865
CALD1	0	0.393453	-1.02106	-0.732563
TES	0	-0.409842	-1.14417	0.262044
ERAP1	0	0.645185	-0.538216	-1.24795
PSMG3-AS1	0	-0.981493	-1.00648	0.933487
DBNL	0	-0.33713	-0.900243	0.285619
PIAS3	0	-0.311244	-0.690909	0.471093
LURAP1L	-1.18609	0	1.59092	-0.583155
PAQR8	-0.895709	-0.732759	0	1.62793
NR1D2	0.811205	-0.331703	0	-0.470417
JPH2	1.40523	0	-3.57362	-1.06091
AOPEP	-1.05719	0.276897	0	-0.974549
ROR1	0	0.225147	-1.04409	-0.839862
CAMK2D	0	-1.03075	0.59759	-0.976901
ODC1	0	0.439242	-0.466234	-1.27371
NPAS2	0	-0.631667	-1.08178	0.420315
MEGF6	0	0.642135	-1.18686	-0.581383
LRFN4	0	-0.326387	-1.04223	0.326735
ABHD11	-0.553969	0	-0.944526	0.550154
STOM	0.644309	0	-0.710387	-0.604485
SOAT1	0	-0.36256	-0.527204	0.289585
DOCK4	-1.03782	-0.705764	0	1.17079
ATP5MG	0	0.57185	-0.377809	-0.718355
SYT1	-0.974967	-0.724418	1.17935	0
SLC39A10	0	-0.48492	-0.858611	0.823906
VAV2	0	-0.567634	-0.576531	0.640119
AP5Z1	0	0.359912	-0.627302	-0.208075
LRIG1	0	0.486226	-0.401412	-0.297959
RAPGEF1	0.765073	-0.331845	0	-0.637701
CCDC82	0.482498	-0.243711	0	-0.220404
SRGAP1	0	-0.338798	0.713626	-0.281993
TRIB1	-0.830179	-0.436439	1.79407	0
RNF43	0	1.05883	-2.77509	-1.09976
ATP9A	-0.911841	0.295448	-1.74316	0
KIAA1755	-2.20089	-0.87852	0.990215	0
FAM241A	0	-0.909428	0.641039	-1.70336
NEDD9	0	0.830467	-1.59602	-1.14183
MYBL1	0	-0.671861	0.70881	-1.37133
AMOTL1	0	-0.804353	-0.352877	0.165674
NDUFB2	0	0.268224	-0.81736	-0.220297
E2F7	0	-0.883129	0.794802	-0.606244
BUD23	0	0.501567	-0.934204	-0.170125
MCL1	0	-0.434417	0.361102	-0.512239
TRIM5	-0.775945	0	0.58023	-0.38692
PKD2	0.55556	-0.238523	0	-0.805993
RPL15	0	0.171733	-0.451044	-0.208768
FNIP2	0	-0.676235	0.724284	-0.212998
ADGRL2	-0.716614	-0.33931	1.02224	-0.155224
BLVRA	-0.915774	0.513115	-0.514137	-0.908358
THSD4	-1.04868	-0.276965	0	-1.28372
SLC22A23	-1.50194	-0.399871	0	-0.369078
BPHL	0	-0.730926	-0.678666	-0.4735
MTMR2	0	-0.22486	-0.588331	-0.231952
MBTPS2	-0.848033	-1.0172	-0.788638	0
PRKAR1B	0	-1.13472	-0.986438	-0.372754
HSP90AB1	-0.5001	0	-0.54975	-0.408457
GPKOW	-0.806312	-0.321564	0	-0.300353
RCC1L	0	-0.292343	-0.482754	-0.450444
ABCF1	0	-0.230689	-0.634318	-0.266375
NUB1	-0.45306	0	-0.367047	-0.267916
YY2	-0.68102	-0.728521	0	-0.566153
MCM7	0	-0.867245	-0.737065	-0.25028
INTS7	0	-0.595413	-0.440679	-0.529462
EIF2S3	-0.73544	-0.235404	-0.565249	0
EEFSEC	0	-0.300772	-0.660765	-0.463018
SMG7	0	-0.232426	-0.490454	-0.183031
MYPN	-1.07372	-2.93876	0	-1.05926
FAM86B1	-0.964833	-1.14514	-1.08666	0
DTL	0	-0.912563	-0.659183	-0.449481
TAGLN2	0	-0.225819	-0.778509	-0.354303
PYGB	-0.68456	-0.20061	0	-0.339698
TM2D2	-0.417652	-0.455318	0	-0.320837
SLC7A5	-0.931966	-0.397159	-1.62906	-0.89576
SLC35B2	-0.471157	-0.465099	-0.751194	-0.212461
CAV2	-0.664654	-0.301843	-0.601416	-0.528195
LONRF1	-1.98008	-1.10751	-1.39794	-0.681643
CENPV	-1.90818	-0.694618	-0.576761	-1.23946
